# Supplementary material for: Emergence and intensification of dairying in the Caucasus and Eurasian steppes
Source: Nat Ecol Evol. 2022 Apr 7;6(6):813–22. doi: 10.1038/s41559-022-01701-6 (PMC9177415; doi:10.1038/s41559-022-01701-6)
Supplement: Supplementary file 4 — Sample information and radiocarbon dates. [file 41559_2022_1701_MOESM4_ESM.xlsx]

## Sheet: Data 1A Sample Overview
Supplementary Data 1A. Sample Overview
Information on archaeological context and scientific results for individual samples.
Sample ID	Region	Site	Arch ID 1	Arch ID 2	LAT	LONG	Osteological Sex1	Genetic Sex2	Age
SGR005	Oka-Don-Volga	Shagara	119	-	55.2248	40.1117
SGR002	Oka-Don-Volga	Shagara	93A	-	55.2248	40.1117
RVK001	Oka-Don-Volga	Rovenka	Burial 1	-	51.9516	40.5235		Male
RAV002	Oka-Don-Volga	Rakovka	Burial 1, Individual 2	-	53.693	50.6202		Male
VSK001	Oka-Don-Volga	Vasilevsky Kordon 27	Burial 1	-	52.9587	40.0775	Male	Male	40-50
VSK002	Oka-Don-Volga	Vasilevsky Kordon 27	Burial 3	-	52.9587	40.0775		Female
KSI001	Oka-Don-Volga	Ksizovo 6	Burial 9	-	52.2782	38.9536		Female	40-55
NEP013	East Urals	Neplyuyevka	Kurgan 1, Grave 9, Skeleton 1	K1 B9 SK1	52.8995	60.1146	Male		> 50
NEP008	East Urals	Neplyuyevka	Kurgan 1, Grave 5	K1 B5	52.8995	60.1146	Female		30-40																															l
MK5018	North Caucasus	Marinskaya 5	MAR5/K1/G1	BZNK-100	43.9054	43.5219	Female		30-39
ZO1005	North Caucasus	Zolotarevka 1	ZOL1/K23/G1	BZNK-1030	45.6613	42.5952		Female
NV3001	North Caucasus	Nevinnomyssky 3	NEV3/K6/G5	BZNK-312	44.7349	41.9387	Male	Male	35-45
TIP001	North Caucasus	Tipki 1	TIP1/K2/G4	BZNK-1024	45.7377	44.073		Male
KBD001	North Caucasus	Kabardinsky 9	KAB/K2/G1b	BZNK-123	43.8264	42.717	Male	Male	45-55
AY2005	North Caucasus	Aygurskiy 2	AYG2/K37/G1	BZNK-1013	45.6883	43.2646		Male
ZO1006	North Caucasus	Zolotarevka 1	ZOL1/K24/G1	BZNK-1031	45.6613	42.5952		Male
ILL001	North Caucasus	Ilinskiy 1	ILI1/K1/G6	BZNK-1026	45.5634	41.8226		Male
PG2002	North Caucasus	Progress 2	PROG2/K1/G25b	BZNK-303	43.8234	43.3503		Female	35-45
RK4002	North Caucasus	Rasshevatsky 4	RAS4/K1/G5	BZNK-304	45.536	41.0595		Male
KMM016	North Caucasus	Komsomolec 1-Marfa	MARFA/K1/G37/I1	BZNK-946	43.9773	43.5164	Male		40-50
VS2001	North Caucasus	Vinsady 4	VIN4/K2/G8	BZNK-1008	44.061	42.9651		Male
MK5017	North Caucasus	Marinskaya 5	MAR5/K1/G13	BZNK-244	43.9054	43.5219	Male		20-35
ZO2002	North Caucasus	Zolotarevka 2	ZOL2/K4/G4/I2	BZNK-281	45.659	42.6067	Female	Female	40-55
KNK003	North Caucasus	Krasnogvardeyskoe	KRAS/1/14/I2	BZNK-1018	45.825	41.584
RK1002	North Caucasus	Rasshevatsky 1	RAS1/K21/G13	BZNK-035	45.5372	41.1165	Female	Female	35-45
KUG002	North Caucasus	Kurganny 1	KUR1/K1/G13	BZNK-1105	44.0227	43.889
SA6014	North Caucasus	Sharakhalsun 6	SHAR6/K5/G7/I1	BZNK-1000	45.7257	43.9869	Female		30-39
SA6004	North Caucasus	Sharakhalsun 6	SHAR6/K2/G18	BZNK-003	45.7257	43.9869	Male	Male	26-49
MK5004	North Caucasus	Marinskaya 5	MAR5/K1/G25	BZNK-073	43.9054	43.5219	Male	male	40-50
IV3012	North Caucasus	Ipatovo 3	IPA3/K2/G195/I1	BZNK-1010	45.6854	42.9214	Male		18-19
AY2002	North Caucasus	Aygurskiy 2	AYG2/K22/G8A	BZNK-288	45.6883	43.2646	Indet.		9-10
MK5005	North Caucasus	Marinskaya 5	MAR5/K1/G32	BZNK-079	43.9054	43.5219	Female	Female	30-39
NV3003	North Caucasus	Nevinnomyssky 3	NEV3/K7/G23	BZNK-1003	44.7349	41.9387		Male
KUG007	North Caucasus	Kurganny 1	KUR1/K1/G17	BZNK-1110	44.0227	43.889
PG2003	North Caucasus	Progress 2	PROG2/K4/G12	BZNK-061	43.8234	43.3503	Male		25-29
PG2001	North Caucasus	Progress 2	PROG2/K1/G37	BZNK-113	43.8234	43.3503	Male	Male	35-45
QAB002	South Caucasus	Qabala	QQ 1 SK2	-	40.9755	47.8408	Female		18-20
QAB001	South Caucasus	Qabala	QQ 1 SK1	-	40.9755	47.8408	Male	Male	26-28
QAB005	South Caucasus	Qabala	QQ 10 SK1	-	40.9755	47.8408	Indet.	Male	14
GYT001	South Caucasus	Göytepe	Grave No. 1	goy#1x	40.9955	45.6166		Female
UZR002	South Caucasus	Uzun Rama	UR/2012/K3	Kurgan 3	40.6558	46.5799		Male
QZQ003	South Caucasus	Qizqala	qq15 burial 114	114 LLI1	40.3661	49.8372
QZQ002	South Caucasus	Qizqala	qq15 burial 10	LRM33	40.3661	49.8372
ALX002	South Caucasus	Alkhantepe	Azkhantepe burial N2	AZ12	39.3601	48.462		Male
MTT001	South Caucasus	Mentesh Tepe	MT342	Grave 342 20 7,12 individual 1	41.0067	45.6607	Indet.	Female	10-14

## Sheet: Data 1B Dating Information
Supplementary Data 1B. Dating information
Sample ID	Material Tested	14C Date BP	14C ±	Lab ID	Cal 2 SD	Radiocarbon Dating Reference	Relative Date	Midpoint Date	calBP 2 SD	Median BP	Millenium BCE	Cultural Designation	Cultural span	Cultural span BP
Oka-Volga-Don
SGR005	Human Bone	3609	24	Hela-4718	2031-1893 BCE	This study		1962 BCE	3980-3842	3911	2nd	Shagara	ca. 2400-1800 BCE	ca. 4350-3950
SGR002	Human Bone	3964	25	Hela-4715	2572-2350 BCE	This study	-	2461 BCE	4521-4299	4410	3rd	Shagara	ca. 2400-1800 BCE	ca. 4350-3950
RVK001	Human Bone	3813	18	MAMS-37453	2339-2148 BCE	This study	-	2244 BCE	4288-4097	4193	3rd	Middle Don Catacomb	ca. 2500-2000 BCE	ca. 4450-3950
RAV002	Human Bone	4629	28	Hela-4348	3514-3356 BCE	This study	-	3435 BCE	5463-5305	5384	4th	Late Eneolithic	ca. 4100-3300 BCE	ca. 6050-5250
VSK001	Human Bone	4529	28	Hela-4622	3363-3102 BCE	This study	-	3233 BCE	5312-5051	5182	4th	Sredny Stog	ca. 5200-3000 BCE	ca. 7250-4950
	Human Bone	3375	60	SPb-2096	1874-1510 BCE	Smolyaninov et al. 2017	-	1692 BCE	3824-3460	3642	2nd	Uncertain	Uncertain	Uncertain
	Animal Bone	3592	55	SPb-2100	2135-1770 BCE	Smolyaninov et al. 2017	-	1952 BCE	4085-3720	3902	2nd	Uncertain	Uncertain	Uncertain
VSK002	Human Bone	4823	31	Hela-4623	3649-3528 BCE	This study	-	3589 BCE	5598-5477	5538	4th	Sredny Stog	ca. 5200-3000 BCE	ca. 7250-4950
KSI001	Human Bone	6870	31	Hela-4624	5837-5670 BCE	This study	-	5754 BCE	7786-7619	7701	6th	Middle Don	ca. 6000-5000 BCE	ca. 7950-6950
East Urals
NEP013	-	Not attempted	-	-	-	-	ca. 2030-1740 BCE	ca. 1885 BCE	-	3835	2nd	Srubnaya-Alakul	ca. 1900-1600 BCE	ca. 3850-3550
NEP008	-	Not attempted	-	-	-	-	ca. 2030-1740 BCE	ca. 1885 BCE	-	3835	2nd	Srubnaya-Alakul	ca. 1900-1600 BCE	ca. 3850-3550
North Caucasus
MK5018	Human Tooth	2710	18	MAMS-51800	901-813 BCE	This study	-	857 BCE	2850-2762	2806	1st	Pre-Scythian	ca. 1000-700 BCE	ca. 2950-2650
ZO1005	Bone	3520	40	GIN-12407	1953-1700 BCE	This study	-	1827 BCE	3902-3649	3776	2nd	Lola/post-Catacomb	ca. 2200-1650 BCE	ca. 4150-3600
NV3001	Human Bone	3631	22	MAMS-29812	2127-1924 BCE	Wang et al. 2019	-	2026 BCE	4076-3873	3975	3rd	Lola/post-Catacomb	ca. 2200-1650 BCE	ca. 4150-3600
TIP001	Human Bone	3640	40	GIN-10311	2192-1887 BCE	Mimokhod 2013	-	2039 BCE	4142-3837	3989	3rd	Lola/post-Catacomb	ca. 2200-1650 BCE	ca. 4150-3600
KBD001	Human Bone	3690	30	UGAMS-13455	2197-1975 BCE	Wang et al. 2019	-	2086 BCE	4146-3924	4035	3rd	NCC Late	ca. 2200-1650 BCE	ca. 4150-3600
AY2005	Human Bone	3702	21	MAMS-45944	2196-1986 BCE	This study	-	2091 BCE	4145-3924	4035	3rd	Lola/post-Catacomb	ca. 2200-1650 BCE	ca. 4150-3600
ZO1006	Human Bone	3740	21	MAMS-42370	2271-2038 BCE	This study	-	2155 BCE	4220-3987	4104	3rd	Lola/post-Catacomb	ca. 2200-1650 BCE	ca. 4150-3600
ILL001	Human Bone	3751	18	MAMS-42350	2276-2044 BCE	This study	-	2160 BCE	4225-3993	4109	3rd	Lola/post-Catacomb	ca. 2200-1650 BCE	ca. 4150-3600
PG2002	Human Bone	3929	22	MAMS-29815	2476-2303 BCE	Wang et al. 2019	-	2390 BCE	4425-4252	4339	3rd	NCC	ca. 2800-2400 BCE	ca. 4750-4350
RK4002	Human Bone	4050	22	MAMS-29820	2662-2474 BCE	Wang et al. 2019	-	2568 BCE	4611-4423	4517	3rd	Catacomb Early	ca. 2800-2400 BCE	ca. 4750-4350
KMM016	Human Bone	4111	29	MAMS-28513	2866-2574 BCE	This study	-	2720 BCE	4815-4523	4669	3rd	NCC	ca. 2800-2400 BCE	ca. 4750-4350
VS2001	Human Bone	4120	27	MAMS-45971	2866-2578 BCE	This study	-	2722 BCE	4815-4527	4671	3rd	NCC	ca. 2800-2400 BCE	ca. 4750-4350
MK5017	Animal Bone	4120	22	MAMS-11216	2865-2579 BCE	This study	-	2722 BCE	4814-4528	4671	3rd	NCC	ca. 2800-2400 BCE	ca. 4750-4350
ZO2002	Human Tooth	4089	22	MAMS-50904	2850-2501 BCE	This study	-	2676 BCE	4800-4451	4625	3rd	Yamnaya	ca. 3300-2500 BCE	ca. 5250-4450
	Human Bone	4069	22	MAMS-51322	2843-2492 BCE	This study	-	2667 BCE	4793-4442	4617	3rd	Yamnaya	ca. 3300-2500 BCE	ca. 5250-4450
KNK003	Human Bone	4327	26	MAMS-45960	3012-2894 BCE	This study	-	2928 BCE	4961-4843	4902	4th	Yamnaya	ca. 3300-2500 BCE	ca. 5250-4450
RK1002	Human Bone	4447	22	MAMS-29818	3331-3013 BCE	Knipper et al. 2020	-	3123 BCE	5280-4962	5121	4th	Yamnaya	ca. 3300-2500 BCE	ca. 5250-4450
KUG002	-	Not attempted	-	-	-	-	ca. 3300-3000 BCE	ca. 3000 BCE		4850	4th	Steppe Maykop Late	ca. 3500-2900 BCE	ca. 5450-4850
SA6014	Human Bone	4510	50	GIN-13205	3366-3029 BCE	Korenevsky 2008	-	3198 BCE	5315-4978	5147	4th	Steppe Maykop Late	ca. 3500-2900 BCE	ca. 5450-4850
SA6004	Wood	4500	40	GIN-12401	3359-3034 BCE	Reinhold et al. 2017	-	3197 BCE	5308-4983	5146	4th	Steppe Maykop Late	ca. 3500-2900 BCE	ca. 5450-4850
MK5004	Wood	4498	30	MAMS-13001/MA-110554	3352-3094 BCE	Reinhold et al. 2017	-	3223 BCE	5301-5043	5172	4th	Maykop Late	ca. 3500-2900 BCE	ca. 5450-4850
IV3012	Animal Bone	4650	60	KI-14218	3631-3133 BCE	Korenevsky 2014	-	3382 BCE	5580-5082	5331	4th	Steppe Maykop Late	ca. 3500-2900 BCE	ca. 5450-4850
AY2002	Animal Bone	4688	31	OxA-16135	3605-3369 BCE	Hollund et al. 2010	-	3487 BCE	5554-5318	5436	4th	Steppe Maykop Late	ca. 3500-2900 BCE	ca. 5450-4850
MK5005	Leather	4720	25	UGAMS-13047	3626-3377 BCE	Wang et al. 2019	-	3502 BCE	5575-5326	5451	4th	Maykop Early	ca. 3900-3400 BCE	ca. 5850-5350
	Human Bone	4496	26	MAMS-11212	3346-3096 BCE	Kantorovich et al. 2013; Wang et al. 2019	-	3221 BCE	5296-5046	5171	4th	Maykop Early	ca. 3900-3400 BCE	ca. 5850-5350
NV3003	Human Bone	4953	20	MAMS-42353	3776-3652 BCE	This study	-	3714 BCE	5725-5601	5663	4th	Maykop Early	ca. 3900-3400 BCE	ca. 5850-5350
KUG007	-	Not attempted	-	-	-	-	ca. 4300-4100 BCE	ca. 4200 BCE	-	6150	5th	Eneolithic	ca. 4300-4100 BCE	ca. 6250-6050
PG2003	Human Bone	5305	25	MAMS-11211	4240-4047 BCE	Gresky et al. 2016	-	4143 BCE	6189-5996	6093	5th	Eneolithic	ca. 4300-4100 BCE	ca. 6250-6050
PG2001	Charcoal	5397	28	MAMS-13010	4338-4074 BCE	Wang et al. 2019	-	4206 BCE	6287-6023	6155	5th	Eneolithic	ca. 4300-4100 BCE	ca. 6250-6050
	Human Bone	6012	28	MAMS-13011	4994-4802 BCE	Wang et al. 2019	-	4898 BCE	6944-6752	6848	5th	Eneolithic	ca. 4300-4100 BCE	ca. 6250-6050
South Caucasus
QAB002	Human Bone	1905	19	MAMS-36852	76-210 CE	This study	-	162 CE	1875-1740	1808	1st CE	Greco-Roman Antiquity	ca. 100 BC-700 CE	ca. 2050-1250
QAB001	Human Bone	1887	24	MAMS-36851	81-227 CE	This study	-	144 CE	1869-1723	1796	1st CE	Greco-Roman Antiquity	ca. 100 BC-700 CE	ca. 2050-1250
QAB005	Human Bone	2191	21	MAMS-36855	360-172 BCE	This study	-	291 BCE	2309-2121	2582	1st	Late Iron Age	ca. 600-200 BCE	ca. 2550-2150
GYT001	Human Tooth	2812	20	MAMS-40332	1014-906 BCE	This study	-	963 BCE	2963-2855	2909	1st	Khojaly-Gadabay	ca. 1450-800 BCE	ca. 3400-2750
	Human Bone	2836	21	MAMS-36860	1055-916 BCE	This study	-	985 BCE	3005-2866	2935	1st	Khojaly-Gadabay	ca. 1450-800 BCE	ca. 3400-2750
	Human Bone	2872	24	IAAA-161182	1122-974 BCE	Gazimov 2017; Quliyev et al. 2017	-	1048 BCE	3072-2924	2998	1st	Khojaly-Gadabay	ca. 1450-800 BCE	ca. 3400-2750
UZR002	Human Bone	Insufficient collagen	-	MAMS-36867	-	This study	ca. 1700-1200 BCE	ca. 1450 BCE	-	3400	2nd	Late Bronze Age	ca. 1500-1100 BCE	ca. 3450- 3050
QZQ003	-	Not attempted	-	-	-	-	ca. 2300-1500 BCE	ca. 1900 BCE	-	ca. 3850	2nd	Middle Bronze Age	ca. 2400-1500 BCE	ca. 4350-3450
QZQ002	-	Not attempted	-	-	-	-	ca. 2300-1500 BCE	ca. 1900 BCE	-	ca. 3850	2nd	Middle Bronze Age	ca. 2400-1500 BCE	ca. 4350-3450
ALX002	Human Tooth	4950	23	MAMS-40330	3776-3651 BCE	Skourtanioti et al. 2020	-	3714 BCE	5725-5600	5663	4th	Chalcolithic Leilatepe	ca. 4000-3500 BCE	ca. 5950-5450
MTT001	Human Tooth	6802	75	MAMS-40333	5879-5562 BCE	Skourtanioti et al. 2020	-	5721 BCE	7828-7511	7670	6th	Neolithic (Shomutepe-Shulaveri)	ca. 6000-4000 BCE	ca. 7950-5950
Notes:
For burials with multiple radiocarbon dates, dates that were not used in subsequent analyses are marked in italics.
