# Supplementary material for: Emergence and intensification of dairying in the Caucasus and Eurasian steppes
Source: Nat Ecol Evol. 2022 Apr 7;6(6):813–22. doi: 10.1038/s41559-022-01701-6 (PMC9177415; doi:10.1038/s41559-022-01701-6)
Supplement: Supplementary file 5 — Protein modifications. [file 41559_2022_1701_MOESM5_ESM.xlsx]

## Sheet: Data 2
Supplementary Data 2. Top 10 modifications identified using the error tolerant seach function in Mascot (MatrixScience) in dental calculus samples
Rank	1	2	3	4	5	6	7	8	9	10
SGR005	Oxidation (P)(139)	ISD_z+ 2_ion (N-term)(68)	Deamidation (N)(35)	Deamidation (Q)(27)	Non-specific cleavage (23)	Thiazolidine (H)(14)	HexNAc(3)Sulf(1)(S)(9)	Carbamidomethyl (N-term)(9)	Oxidation (M)(7)	Carbonyl (A)(6)
SGR002	Oxidation (P)(211)	Deamidation (Q)(39)	Non-specific cleavage (32)	Deamidation (N)(31)	Gly (K)(20)	Carbamidomethyl (N-term)(13)	Leu->MetOx (L)(9)	Oxidation (M)(7)	Ethyl (K)(6)	Carbamyl (N-term)(5)
RVK001	Deamidation (N)(141)	Deamidation (Q)(89)	Oxidation (M)(42)	Carbamidomethyl C (41)	Non-specific cleavage (40)	Label: 15N(1)(S)(16)	Carbamyl (N-term)(15)	Ala->Val (A)(13)	Label: 15N(1)(V)(12)	Carboxymethyl (C)(11)
RAV002	Deamidation (N)(113)	Deamidation (Q)(73)	Non-specific cleavage (26)	Oxidation (P)(23)	Oxidation (M)(20)	Carbamidomethyl (C)(19)	Label: 15N(1)(G)(12)	Carbamyl (N-term)(11)	Xle->Val (L)(9)	Methyl (K)(9)
VSK001	Oxidation (P)(702)	Deamidation (N)(96)	Non-specific cleavage (95)	Deamidation (Q)(63)	Oxidation (M)(28)	Pro->Asn (P)(15)	Dioxidation (P)(14)	Label: 15N(1)(L)(13)	Carbamidomethyl (C)(11)	Thiazolidine (H)(10)
VSK002	Oxidation (P)(588)	Non-specific cleavage (96)	Deamidation (N)(29)	Thiazolidine (F)(24)	Deamidation (Q)(21)	Label: 15N(1)(G)(17)	Formyl (N-term)(14)	Thiazolidine (H)(13)	Dioxidation (P)(12)	Xle ->Val (I)(12)
KSI001	Oxidation (P)(215)	ISD_z+ 2_ion (N-term)(73)	Non-specific cleavage (35)	Deamidation (N)(27)	Deamidation (Q)(22)	Thiazolidine (H)(13)	Formyl (N-term)(10)	Oxidation (M)(9)	Xle->Val (I)(6)	MG-H1 (R) 5
NEP013	Deamidation (N)(144)	Carbamidomethyl (C)(71)	Oxidation (M)(69)	Deamidation (Q)(68)	Non-specific cleavage (60)	Carboxymethyl (C)(14)	Label: 15N(1)(S)(12)	Label: 15N(1)(L)(11)	Leu->MetOx (L)(10)	Label: 15N(1)(G)(9)
NEP008	Deamidation (N)(110)	Non-specific cleavage (64)	Oxidation (P)(62)	Oxidation (M)(45)	ISD_z+ 2_ion (N-term)(41)	Deamidation (Q)(35)	Carbamidomethyl (C)(33)	Thiazolidine (H)(21)	Gln->pyro-Glu (N-term)(10)	Carbamidomethyl (N-term)(8)
MK5018	Deamidation (N)(193)	Oxidation (P)(105)	Deamidation (Q)(103)	Non-specific cleavage (90)	Oxidation (M)(81)	Carbamidomethyl (C)(61)	Carboxymethyl (C)(11)	ISD_z+ 2_ion (N-term)(10)	Didehydro (T)(9)	Trioxidation (C)(8)
ZO1005	Deamidation (N)(113)	Oxidation (P)(85)	Deamidation (Q)(59)	Non-specific cleavage (54)	Oxidation (M)(42)	Carbamidomethyl (C)(29)	Formyl (K)(8)	Tyr -> Phe (Y)(8)	Label: 15N(1)(G)(8)	Asp->Asn (D)(7)
NV3001	Deamidation (N)(89)	Deamidation (Q)(45)	Carbamidomethyl (C)(37)	Non-specific cleavage (26)	Oxidation (M)(26)	Glu->Gln (E)(9)	Xle->Val (I)(9)	Gly (S)(7)	Carboxymethyl (C)(7)	His->Asp (H)(6)
TIP001	Deamidation (N)(159)	Deamidation (Q)(111)	Oxidation (M)(65)	Non-specific cleavage (48)	Thiazolidine (H)(27)	Carbamidomethyl (C)(24)	Carboxymethyl (C)(13)	Label: 15N(1)(G)(10)	Oxidation (P)(9)	Gln->pyro-Glu (N-term)(6)
KBD001	Deamidation (N)(63)	Carbamidomethyl (C)(31)	Deamidation (Q)(25)	Non-specific cleavage (23)	Oxidation (M)(20)	ISD_z+ 2_ion (N-term)(12)	Oxidation (P)(8)	Methyl (D)(6)	Carboxymethyl (C)(5)	Carboxymethyl (T)(5)
AY2005	Deamidation (N)(200)	Deamidation (Q)(82)	Oxidation (M)(65)	Non-specific cleavage (52)	Carbamidomethyl (C)(52)	Oxidation (P)(30)	Xle ->Val (I)(8)	Dioxidation (L)(8)	Carboxymethyl (C)(7)	Formyl (K)(6)
ZO1006	Deamidation (N)(174)	Deamidation (Q)(109)	Oxidation (P)(70)	Non-specific cleavage (59)	Oxidation (M)(57)	Carbamidomethyl (C)(54)	His->Asp (H)(10)	Glu->Gln (E)(9)	Carboxymethyl (C)(9)	Carboxymethyl (C)(7)
ILL001	Deamidation (N)(144)	Oxidation (P)(80)	Deamidation (Q)(42)	Oxidation (M)(32)	Non-specific cleavage (30)	Didehydro (T)(11)	Dioxidation (L)(11)	Formyl (K)(8)	Xle->Phe(L)(8)	Carbamyl (N-term)(8)
PG2002	Deamidation (N)(89)	Deamidation (Q)(45)	Carbamidomethyl (C)(37)	Oxidation (M)(65)	Non-specific cleavage (52)	Carboxymethyl (C)(11)	Oxidation (P)(85)	Formyl (K)(6)	Ala->Val(A)(6)	Methyl (S)(6)
RK4002	Deamidation (N)(83)	Oxidation (M)(37)	Carbamidomethyl (C)(26)	Deamidation (Q)(34)	Non-specific cleavage (31)	Carboxymethyl (C)(11)	Xle->Val (I)(10)	His->Asp (H)(7)	Xle->Val (L)(6)	Arg-loss (C-term)(6)
KMM016	Deamidation (N)(150)	Deamidation (Q)(95)	Non-specific cleavage (64)	Oxidation (M)(46)	Oxidation (P)(35)	ISD_z+ 2_ion (N-term)(13)	Label: 15N(1)(V)(10)	Val->Asp (V)(10)	Xle->Val (I)(9)	Carboxymethyl (C)(9)
VS2001	Deamidation (N)(178)	Deamidation (Q)(83)	Non-specific cleavage (81)	Oxidation (M)(65)	Carbamidomethyl (C)(56)	Oxidation (P)(31)	Carboxymethyl (C)(14)	His->Asp (H)(13)	Glu->Gln (E)(11)	Carbamyl (N-term)(11)
MK5017	Deamidation (N)(114)	Deamidation (Q)(112)	Non-specific cleavage (77)	Carbamidomethyl (C)(44)	ISD_z+ 2_ion (N-term)(39)	Oxidation (M)(36)	Oxidation (P)(36)	Thiazolidine (H)(17)	Carboxymethyl (C)(17)	Label: 15N(1)(S)(12)
Z02002.B	Deamidation (N)(174)	Deamidation (Q)(109)	Oxidation (P)(70)	Carbamidomethyl (C)(22)	Non-specific cleavage (28)	Oxidation (M)(25)	Carboxymethyl (C)(11)	Label: 15N(1)(S)(11)	Label: 15N(1)(T)(7)	Carbamidomethyl (N-term)(6)
Z02002.D	Deamidation (N)(100)	Deamidation (Q)(35)	Non-specific cleavage (35)	Carbamidomethyl (C)(22)	Oxidation (M)(21)	Oxidation (P)(12)	ISD_z+ 2_ion (N-term)(8)	Carboxymethyl (C)(8)	Arg->Ala (R)(7)	Glu->Gln (E)(6)
KNK003	Oxidation (P)(68)	ISD_z+ 2_ion (N-term)(60)	Deamidation (Q)(25)	Deamidation (N)(24)	Non-specific cleavage (18)	Oxidation (M)(14)	Carbamidomethyl (C)(13)	Xle->Val (I)(12)	Label:13C(6)15N(4) + Dimethyl:2H(6)13C(2)(R)(11)	Didehydro (T)(7)
RK1002	Oxidation (P)(107)	Deamidation (N)(69)	Deamidation (Q)(44)	Non-specific cleavage (30)	Carbamidomethyl (C)(18)	ISD_z+ 2_ion (N-term)(14)	Oxidation (M)(12)	Xle->Val (I)(8)	Oxidation (S)(7)	Pro->pyro-Glu (P)(6)
KUG002	Deamidation (N)(213)	Deamidation (Q)(86)	Non-specific cleavage (56)	Carbamidomethyl (C)(39)	Oxidation (M)(34)	Thiazolidine (H)(21)	Carboxymethyl (C)(14)	Carbamyl (N-term)(10)	Label: 15N(1)(V)(9)	Ser->Gly (S)(8)
SA6014	Deamidation (N)(74)	Deamidation (Q)(49)	Non-specific cleavage (47)	Oxidation (M)(38)	Carbamidomethyl (C)(27)	Oxidation (P)(23)	ISD_z+ 2_ion (N-term)(13)	Xle->Val (L)(13)	Didehydro (T)(12)	Val ->Ala (V)(11)
SA6004	Oxidation (P)(321)	Deamidation (N)(97)	Deamidation (Q)(49)	Non-specific cleavage (45)	Carbamidomethyl C (33)	Oxidation (M)(27)	Carboxymethyl (C)(11)	Xle->Val (I)(9)	Carbamidomethyl (N-term)(7)	Xle->Val (L)(7)
MK5004	Oxidation (P)(484)	Deamidation (N)(52)	Deamidation (Q)(45)	Non-specific cleavage (40)	Oxidation (M)(25)	Carbamidomethyl (C)(22)	ISD_z+ 2_ion (N-term)(10)	Xle->Val (I)(9)	Dioxidation (P)(9)	Oxidation(S)(8)
IV3012	Deamidation (N)(169)	Deamidation (Q)(98)	Oxidation (M)(70)	Non-specific cleavage (68)	Carbamidomethyl C (61)	Oxidation (P)(18)	Xle->Val (L)(13)	Carboxymethyl (C)(11)	Label: 15N(1)(S)(11)	Label: 15N(1)(T)(10)
AY2002	Deamidation (N)(126)	Deamidation (Q)(69)	Non-specific cleavage (48)	Carbamidomethyl C (43)	Oxidation (M)(43)	Oxidation (P)(13)	Methyl + Deamidated (N)(12)	Xle->Val (L)(11)	Xle->Val (I)(9)	Label: 15N(1)(G)(9)
MK5005	Deamidation (N)(158)	Deamidation (Q)(105)	Non-specific cleavage (75)	Oxidation (M)(55)	Carbamidomethyl (C)(4)	Oxidation (P)(31)	Label: 15N(1)(S)(15)	Carbamyl (N-term)(12)	Xle->Val (I)(11)	Carboxymethyl (C)(11)
NV3003	Deamidation (N)(187)	Oxidation (P)(113)	Deamidation (Q)(90)	Non-specific cleavage (75)	Oxidation (M)(61)	Carbamidomethyl (C)(60)	Carboxymethyl (C)(16)	Gly (S)(11)	ISD_z+ 2_ion (N-term)(13)	Label: 15N(1)(T)(11)
KUG007	Deamidation (N)(146)	Oxidation (P)(104)	Deamidation (Q)(103)	Non-specific cleavage (57)	Carbamidomethyl (C)(44)	Oxidation (M)(43)	Label: 15N(1)(G)(20)	Label: 15N(1)(P)(20)	Label: 15N(1)(T)(17)	Xle->Val (I)(14)
PG2003	Oxidation (P)(439)	Non-specific cleavage (44)	ISD_z+ 2_ion (N-term)(32)	Deamidation (Q)(26)	Label: 15N(1)(T)(17)	Label: 15N(1)(G)(14)	Deamidation (N)(10)	Dioxidation (P)(9)	Oxidation (K)(8)	Arg->Orn (R)(7)
PG2001	Oxidation (P)(150)	Deamidation (N)(90)	Deamidation (Q)(55)	Non-specific cleavage (42)	Oxidation (M)(32)	Carbamidomethyl C (23)	Xle ->Val (I)(6)	Xle->Val (L)(6)	Label: 15N(1)(G)(6)	Glu -> Gln (E)(5)
QAB002	Deamidation (N)(109)	Deamidation (Q)(89)	Oxidation (M)(58)	Oxidation (P)(47)	Carbamidomethyl (C)(38)	ISD_z+ 2_ion (N-term)(17)	Label: 15N(1)(S)(13)	Carboxymethyl (C)(12)	Thiazolidine (H)(10)	Label: 15N(1)(G)(9)
QAB001	Deamidation (N)(106)	Oxidation (M)(49)	Carbamidomethyl (C)(47)	Deamidation (Q)(45)	Label: 15N(1)(L)(24)	Xle->Val (L)(20)	Non-specific cleavage (17)	Carboxymethyl (C)(17)	Label: 15N(1)(G)(15)	Lys->Gln (K)(13)
QAB005	Non-specific cleavage (37)	Oxidation (M)(10)	Oxidation (S)(6)	Thiazolidine (H)(5)	Gln->pyro-Glu (N-term)(4)	Label: 15N(1)(L)(3)	Formyl (N-term)(3)	Oxidation (L)(3)	Label: 15N(1)(E)(2)	Label: 15N(1)(G)(2)
GYT001	Oxidation (P)(937)	Deamidation (N)(148)	Deamidation (Q)(96)	Non-specific cleavage (87)	Carbamidomethyl (C)(44)	Oxidation (M)(35)	Thiazolidine (K)(25)	Label: 15N(1)(G)(22)	Label: 15N(1)(T)(13)	Xle->Val (I)(11)
UZR002	Oxidation (P)(444)	ISD_z+ 2_ion (N-term)(34)	Non-specific cleavage (30)	Formyl (N-term)(22)	Deamidation (Q)(20)	Deamidation (N)(14)	Xle->Val (I)(12)	Label: 15N(1)(G)(11)	Thiazolidine (F)(10)	Label: 15N(1)(P)(7)
QZQ003	Deamidation (N)(163)	Deamidation (Q)(104)	Carbamidomethyl (C)(74)	Oxidation (M)(60)	Non-specific cleavage (45)	Label: 15N(1)(V)(20)	Asp->Asn (D)(18)	Label: 15N(1)(G)(14)	Label: 15N(1)(S)(14)	Xle ->Val (I)(13)
QZQ002	Deamidation (N)(153)	Oxidation (M)(50)	Deamidation (Q)(37)	Non-specific cleavage (36)	Carbamidomethyl (C)(23)	Methyl (D)(14)	Glu->Gln (E)(10)	Carboxymethyl (C)(9)	Asp->Asn (D)(9)	Arg->Thr (R)(9)
ALX002	Deamidation (N)(577)	Deamidation (Q)(398)	Carbamidomethyl (C)(227)	Oxidation (M)(216)	Non-specific cleavage (143)	Label: 15N(1)(V)(54)	Label: 15N(1)(L)(48)	Label: 15N(1)(E)(43)	Label: 15N(1)(T)(42)	Label: 15N(1)(G)(41)
MTT001	Deamidation (Q)(173)	Deamidation (N)(162)	Non-specific cleavage (37)	Oxidation (M)(31)	Carbamidomethyl (C)(23)	Ethyl (K)(14)	Thiazolidine (H)(12)	Gly->Glu (G)(9)	Carbamyl (N-term)(9)	Methyl (K)(8)
