# Supplementary material for: Emergence and intensification of dairying in the Caucasus and Eurasian steppes
Source: Nat Ecol Evol. 2022 Apr 7;6(6):813–22. doi: 10.1038/s41559-022-01701-6 (PMC9177415; doi:10.1038/s41559-022-01701-6)
Supplement: Supplementary file 6 — Identified milk peptides in summary format and by individual. [file 41559_2022_1701_MOESM6_ESM.xlsx]

## Sheet: Summary
Supplementary Data 3. Summary of milk peptide identifications
Region	Site	Sample ID	Extraction ID	Milk Protein Identified	Protein ID Probability (%)	Unique Peptide Sequences	Total spectrum count	Protein FDR (%)	Peptide FDR (%)	Species IDs
Dental calculus
Oka-Don-Volga	Shagara	SGR005	Z1907	-	-	-	-	2.9	0.81	-
Oka-Don-Volga	Shagara	SGR002	Z1906	-	-	-	-	0	0	-
Oka-Don-Volga	Rovenka	RVK001	Z1912	Beta-lactoglobulin	100	11	23	0	0	Ovis and Capra and Bovinae
Oka-Don-Volga	Rakovka	RAV002	Z1905	-	-	-	-	0	0	-
Oka-Don-Volga	Vasilevsky Kordon 27	VSK001	Z1910	-	-	-	-	1.6	0.19	-
Oka-Don-Volga	Vasilevsky Kordon 27	VSK002	Z1911	-	-	-	-	0	0	-
Oka-Don-Volga	Ksizovo 6	KSI001	Z1904	-	-	-	-	0	0	-
East Urals	Neplyuyevka	NEP013	Z1892	Beta-lactoglobulin		6	9	0.7	0.27	Ovis/Bovinae
East Urals	Neplyuyevka	NEP008	Z1891	Beta-lactoglobulin		5	18	0	0	Ovis and Bovinae
North Caucasus	Marinskaya 5	MK5018	Z1742	Beta-lactoglobulin	100	13	47	0	0	Equus and Ovis and Capra and Bovinae
				Beta-lactoglobulin I	100	6	9
North Caucasus	Zolotarevka 1	ZO1005	Z1748	Beta-lactoglobulin	100	18	52	0	0	Ovis and Bovinae
North Caucasus	Nevinnomyssky 3	NV3001	Z1710	Beta-lactoglobulin	100	10	35	1.4	0.52	Ovis
North Caucasus	Tipki 1	TIP001	Z1890	Beta-lactoglobulin	100	13	41	1.1	0.31	Ovis and Capra
North Caucasus	Kabardinsky 9	KBD001	Z1712	Beta-lactoglobulin	100	7	39	0	0	Ovis/Bovinae
North Caucasus	Aygurskiy 2	AY2005	Z1747	Beta-lactoglobulin	100	15	59	0	0	Ovis and Capra
North Caucasus	Zolotarevka 1	ZO1006	Z1749	Beta-lactoglobulin	100	13	32	0	0	Ovis and Capra
North Caucasus	Ilinskiy 1	ILL001	Z1741	Beta-lactoglobulin	100	10	61	0	0	Ovis and Capra
North Caucasus	Progress 2	PG2002	Z1702	Beta-lactoglobulin	100	12	33	1.6	0.53	Ovis
North Caucasus	Rasshevatsky 4	RK4002	Z1705	Beta-lactoglobulin	100	11	72	0	0	Ovis and Bovinae
North Caucasus	Komsomolec 1-Marfa	KMM016	Z1743	Beta-lactoglobulin	100	14	42	0	0	Ovis and Capra and Bovinae
North Caucasus	Vinsady 2	VS2001	Z1745	Beta-lactoglobulin	100	20	86	0	0	Ovis and Capra and Bovinae
North Caucasus	Marinskaya 5	MK5017	Z1894	Beta-lactoglobulin	100	6	15	0	0	Capra and Bovinae
North Caucasus	Zolotarevka 2	Z02002	Z1707	Beta-lactoglobulin	100	11	84	0	0	Ovis
North Caucasus	Zolotarevka 2	Z02002	Z1706	Beta-lactoglobulin	100	11	72	1.4	0.49	Ovis and Capra and Bovinae
				Alpha-S1-casein	99	2	2
North Caucasus	Krasnogvardeyskoe	KNK003	Z1895	Beta-lactoglobulin	100	5	30	0	0	Ovis
North Caucasus	Rasshevatsky 1	RK1002	Z1704	Beta-lactoglobulin	100	6	14	0	0	Ovis
North Caucasus	Kurganny 1	KUG002	Z1896	Beta-lactoglobulin	100	15	91	1	0.96	Ovis
				Alpha-lactalbumin	100	3	6
North Caucasus	Sharakhalsun 6	SA6014	Z1750	Beta-lactoglobulin	100	10	35	0	0	Ovis
North Caucasus	Sharakhalsun 6	SA6004	Z1711	Beta-lactoglobulin	100	13	110	1.1	0.4	Ovis
			Z1711	Alpha-S1-casein	99	2	2
			Z1711	Alpha-lactalbumin	100	3	4
North Caucasus	Marinskaya 5	MK5004	Z1708	Beta-lactoglobulin	100	5	12	0	0	Ovis/Bovinae
North Caucasus	Ipatovo 3	IV3012	Z1751	Beta-lactoglobulin	100	12	40	0	0	Ovis
North Caucasus	Aygurskiy 2	AY2002	Z1746	Beta-lactoglobulin	100	13	33	0	0	Ovis
North Caucasus	Marinskaya 5	MK5005	Z1893	Beta-lactoglobulin	100	5	8	1	0.58	Ovis
North Caucasus	Nevinnomyssky 3	NV3003	Z1744	Beta-lactoglobulin	100	15	44	0	0	Ovis
North Caucasus	Kurganny 1	KUG007	Z1897	Beta-lactoglobulin	100	10	19	0	0	Ovis
North Caucasus	Progress 2	PG2003	Z1703	-	-	-	-	0	0	-
North Caucasus	Progress 2	PG2001	Z1701	Beta-lactoglobulin	100	9	33	2.9	1.01	Ovis
South Caucasus	Qabala	QAB002	Z1901	Beta-lactoglobulin		3	4	0	0	Capra and Ovis/Bovinae
South Caucasus	Qabala	QAB001	Z1563	-	-	-	-	0	0	-
South Caucasus	Qabala	QAB005	Z1562	-	-	-	-	0	0	-
South Caucasus	Göytepe	GYT001	Z1554	Beta-lactoglobulin	100	6	8	0	0	Ovis
South Caucasus	Uzun Rama	UZR002	Z1900	-	-	-	-	0	0	-
South Caucasus	Qizqala	QZQ003	Z416	Beta-lactoglobulin	100	5	7	0.4	0.2	Capra and Ovis/Bovinae
South Caucasus	Qizqala	QZQ002	Z417	Beta-lactoglobulin	100	4	11	0	0	Ovis/Bovinae
South Caucasus	Alkhantepe	ALX002	Z645	Beta-lactoglobulin	100	11	54	3.1	0.82	Bovinae
South Caucasus	Mentesh Tepe	MTT001	Z1903	-	-	-	-	0	0	-
Blanks
-	-	Non-template control	Z1686	-	-	-	-	0	0	-
-	-	Non-template control	Z1739	-	-	-	-	0	0	-
-	-	Non-template control	Z1566	-	-	-	-	0	0	-
-	-	Non-template control	Z422	-	-	-	-	0	0	-
-	-	Non-template control	Z1898	-	-	-	-	0	0	-

## Sheet: RVK001
Protein Thresholds: 95.0% minimum and 2 peptides minimum
Peptide Thresholds: 90.0% minimum
Protein FDR: 0.0% (Decoy)
Peptide FDR: 0.00% (Decoy)
Sample ID	Extraction ID	Protein name	Protein ID probability	Total PSMs identified	Unique peptides	Peptide sequence	Peptide ID probability	Mascot Ion score	Fixed modifications	Variable modifications	Observed m/z	Spectrum charge	Peptide taxonomic Assignment	Protein Taxonomic Assignment
RVK001	Z1912	Beta-lactoglobulin	1	23	14	-IIVTQTMK.G	0.92	39.2		m7: Oxidation (+15.99)	475.27	2	Bovidae	Ovis and Capra and Bovinae
RVK001	Z1912	Beta-lactoglobulin	1	23	14	K.TKIPAVFK.I	0.97	36			301.86	3	Artiodactyla
RVK001	Z1912	Beta-lactoglobulin	1	23	14	K.IDALNENK.V	0.98	50.1		n5: Deamidated (+0.98), n7: Deamidated (+0.98)	459.72	2	Pecora
RVK001	Z1912	Beta-lactoglobulin	1	23	14	K.IDALNENKVLVLDTDYK.K	0.99	60.4		n5: Deamidated (+0.98), n7: Deamidated (+0.98)	655.67	3	Pecora
RVK001	Z1912	Beta-lactoglobulin	1	23	14	K.VLVLDTDYK.K	0.99	54.4			533.3	2	Pecora
RVK001	Z1912	Beta-lactoglobulin	1	23	14	K.VLVLDTDYK.K	0.99	51.8			533.29	2	Pecora
RVK001	Z1912	Beta-lactoglobulin	1	23	14	K.VLVLDTDYK.K	0.94	38.7			533.29	2	Pecora
RVK001	Z1912	Beta-lactoglobulin	1	23	14	K.VLVLDTDYKK.Y	0.98	45.4			398.56	3	Pecora
RVK001	Z1912	Beta-lactoglobulin	1	23	14	K.VLVLDTDYKK.Y	0.95	38.6			597.34	2	Pecora
RVK001	Z1912	Beta-lactoglobulin	1	23	14	K.YLLFCMENSAEPEQSLACQCLVR.T	1	69.8	c5: Carbamidomethyl (+57.02), c14: Carbamidomethyl (+57.02), c16: Carbamidomethyl (+57.02)	m6: Oxidation (+15.99)	1418.12	2	Pecora
RVK001	Z1912	Beta-lactoglobulin	1	23	14	R.TPEVDKEALEK.F	1	69.9			420.22	3	Capra
RVK001	Z1912	Beta-lactoglobulin	1	23	14	R.TPEVDNEALEK.F	1	72.4		n6: Deamidated (+0.98)	623.3	2	Ovis/Bovinae
RVK001	Z1912	Beta-lactoglobulin	1	23	14	R.TPEVDNEALEK.F	1	65		n6: Deamidated (+0.98)	623.3	2	Ovis/Bovinae
RVK001	Z1912	Beta-lactoglobulin	1	23	14	R.TPEVDNEALEK.F	0.99	61			622.8	2	Ovis
RVK001	Z1912	Beta-lactoglobulin	1	23	14	R.TPEVDNEALEK.F	0.99	58.8		n6: Deamidated (+0.98)	623.3	2	Ovis/Bovinae
RVK001	Z1912	Beta-lactoglobulin	1	23	14	R.TPEVDNEALEK.F	0.99	51.9		n6: Deamidated (+0.98)	623.3	2	Ovis/Bovinae
RVK001	Z1912	Beta-lactoglobulin	1	23	14	R.TPEVDKEALEKFDK.A	0.99	55.8			550.29	3	Ovis
RVK001	Z1912	Beta-lactoglobulin	1	23	14	R.TPEVDNEALEKFDK.A	1	81.8		n6: Deamidated (+0.98)	818.39	2	Ovis/Bovinae
RVK001	Z1912	Beta-lactoglobulin	1	23	14	R.TPEVDNEALEKFDK.A	1	76.7		n6: Deamidated (+0.98)	818.39	2	Ovis/Bovinae
RVK001	Z1912	Beta-lactoglobulin	1	23	14	R.TPEVDNEALEKFDK.A	1	69.2		n6: Deamidated (+0.98)	818.39	2	Ovis/Bovinae
RVK001	Z1912	Beta-lactoglobulin	1	23	14	R.TPEVDNEALEKFDK.A	0.99	59.5		n6: Deamidated (+0.98)	545.93	3	Ovis/Bovinae
RVK001	Z1912	Beta-lactoglobulin	1	23	14	R.LSFNPTQLEEQCHI.-	1	80.3	c12: Carbamidomethyl (+57.02)	n4: Deamidated (+0.98), q7: Deamidated (+0.98), q11: Deamidated (+0.98)	859.89	2	Bovinae
RVK001	Z1912	Beta-lactoglobulin	1	23	14	R.LSFNPTQLEEQCHI.-	0.95	42	c12: Carbamidomethyl (+57.02)		858.41	2	Bovinae

## Sheet: NEP013
Protein Thresholds: 95.0% minimum and 2 peptides minimum
Peptide Thresholds: 90.0% minimum
Protein FDR: 0.70% (Decoy)
Peptide FDR: 0.3% (Decoy)
Sample ID	Extraction ID	Protein name	Protein ID probability	Total PSMs identified	Unique peptides	Peptide sequence	Peptide ID probability	Mascot Ion score	Fixed modifications	Variable modifications	Observed m/z	Spectrum charge	Peptide taxonomic Assignment	Protein Taxonomic Assignment
NEP013	Z1892	Beta-lactoglobulin	1	9	7	R.VYVEELKPTPEGNLEILLQK.W	0.95	40.4		n13: Deamidated (+0.98)	771.76	3	Bovidae	Ovis/Bovinae
NEP013	Z1892	Beta-lactoglobulin	1	9	7	K.TKIPAVFK.I	0.94	30.7			301.86	3	Artiodactyla
NEP013	Z1892	Beta-lactoglobulin	1	9	7	K.VLVLDTDYK.K	0.997	65.2			533.295	2	Pecora
NEP013	Z1892	Beta-lactoglobulin	1	9	7	K.VLVLDTDYKK.Y	0.93	35.8			597.342	2	Pecora
NEP013	Z1892	Beta-lactoglobulin	1	9	7	K.VLVLDTDYKK.Y	0.943	36.5			398.563	3	Pecora
NEP013	Z1892	Beta-lactoglobulin	1	9	7	K.VLVLDTDYKK.Y	0.952	39.5			597.344	2	Pecora
NEP013	Z1892	Beta-lactoglobulin	1	9	7	R.TPEVDNEALEK.F	0.979	47.1		n6: Deamidated (+0.98)	623.295	2	Ovis/Bovinae
NEP013	Z1892	Beta-lactoglobulin	1	9	7	R.TPEVDNEALEK.F	0.997	75.8		n6: Deamidated (+0.98)	623.296	2	Ovis/Bovinae
NEP013	Z1892	Beta-lactoglobulin	1	9	7	R.TPEVDNEALEKFDK.A	0.989	54.2		n6: Deamidated (+0.98)	545.93	3	Ovis/Bovinae

## Sheet: NEP008
Protein Thresholds: 95.0% minimum and 2 peptides minimum
Peptide Thresholds: 90.0% minimum
Protein FDR: 0.0% (Decoy)
Peptide FDR: 0.0% (Decoy)
Sample ID	Extraction ID	Protein name	Protein ID probability	Total PSMs identified	Unique peptides	Peptide sequence	Peptide ID probability	Mascot Ion score	Fixed modifications	Variable modifications	Observed m/z	Spectrum charge	Peptide taxonomic Assignment	Protein Taxonomic Assignment
NEP008	Z1891	Beta-lactoglobulin	1	18	6	K.IDALNENK.V	0.99	56.8		n5: Deamidated (+0.98)	459.232	2	Pecora	Ovis and Bovinae
NEP008	Z1891	Beta-lactoglobulin	1	18	6	K.IDALNENK.V	0.99	64.1		n5: Deamidated (+0.98), n7: Deamidated (+0.98)	459.724	2	Pecora
NEP008	Z1891	Beta-lactoglobulin	1	18	6	K.VLVLDTDYK.K	0.942	39.7			533.296	2	Pecora
NEP008	Z1891	Beta-lactoglobulin	1	18	6	K.VLVLDTDYK.K	0.981	48.2			533.295	2	Pecora
NEP008	Z1891	Beta-lactoglobulin	1	18	6	K.VLVLDTDYK.K	0.994	58.5			533.295	2	Pecora
NEP008	Z1891	Beta-lactoglobulin	1	18	6	K.VLVLDTDYK.K	0.997	65.9			533.295	2	Pecora
NEP008	Z1891	Beta-lactoglobulin	1	18	6	K.VLVLDTDYK.K	0.997	67.6			533.296	2	Pecora
NEP008	Z1891	Beta-lactoglobulin	1	18	6	K.VLVLDTDYK.K	0.997	67.6			533.295	2	Pecora
NEP008	Z1891	Beta-lactoglobulin	1	18	6	K.VLVLDTDYKK.Y	0.909	33.7			597.342	2	Pecora
NEP008	Z1891	Beta-lactoglobulin	1	18	6	K.VLVLDTDYKK.Y	0.923	34.2			398.564	3	Pecora
NEP008	Z1891	Beta-lactoglobulin	1	18	6	K.VLVLDTDYKK.Y	0.966	42.5			597.342	2	Pecora
NEP008	Z1891	Beta-lactoglobulin	1	18	6	R.TPEVDNEALEK.F	0.985	50.6		n6: Deamidated (+0.98)	623.297	2	Ovis/Bovinae
NEP008	Z1891	Beta-lactoglobulin	1	18	6	R.TPEVDNEALEK.F	0.988	52.1		n6: Deamidated (+0.98)	623.297	2	Ovis/Bovinae
NEP008	Z1891	Beta-lactoglobulin	1	18	6	R.TPEVDNEALEK.F	0.995	59.4			622.803	2	Ovis
NEP008	Z1891	Beta-lactoglobulin	1	18	6	R.TPEVDNEALEK.F	0.997	63.4		n6: Deamidated (+0.98)	623.297	2	Ovis/Bovinae
NEP008	Z1891	Beta-lactoglobulin	1	18	6	R.TPEVDNEALEK.F	0.997	67.1		n6: Deamidated (+0.98)	623.294	2	Ovis/Bovinae
NEP008	Z1891	Beta-lactoglobulin	1	18	6	R.TPEVDNEALEK.F	0.997	77.3		n6: Deamidated (+0.98)	623.296	2	Ovis/Bovinae
NEP008	Z1891	Beta-lactoglobulin	1	18	6	R.LSFNPTQLEEQCHI.-	0.984	50.5	c12: Carbamidomethyl (+57.02)	q11: Deamidated (+0.98)	858.902	2	Bovinae

## Sheet: MK5018
Protein Thresholds: 95.0% minimum and 3 peptides minimum
Peptide Thresholds: 90.0% minimum
Protein FDR: 0.00% (Decoy)
Peptide FDR: 0.0% (Decoy)
Sample ID	Extraction ID	Protein name	Protein ID probability	Total PSMs identified	Unique peptides	Peptide sequence	Peptide ID probability	Mascot Ion score	Fixed modifications	Variable modifications	Observed m/z	Spectrum charge	Peptide taxonomic Assignment	Protein Taxonomic Assignment
MK5018	Z1742	Beta-lactoglobulin-1	1	9	5	R.ALQPLPGR.V	0.964	39			426.259	2	Equus	Equus
MK5018	Z1742	Beta-lactoglobulin-1	1	9	5	K.NAATPGQSLVCQYLAR.T	0.981	52.4	c11: Carbamidomethyl (+57.02)	n1: Deamidated (+0.98)	875.432	2	Equus
MK5018	Z1742	Beta-lactoglobulin-1	1	9	5	K.TESPAEFK.I	0.95	40.9			454.722	2	Equus
MK5018	Z1742	Beta-lactoglobulin-1	1	9	5	R.TQMVDEEIMEK.F	0.969	38.6		q2: Deamidated (+0.98), m3: Oxidation (+15.99), m9: Oxidation (+15.99)	693.295	2	Equus
MK5018	Z1742	Beta-lactoglobulin-1	1	9	5	R.TQMVDEEIMEK.F	0.978	44.4		m3: Oxidation (+15.99), m9: Oxidation (+15.99)	692.803	2	Equus
MK5018	Z1742	Beta-lactoglobulin-1	1	9	5	K.TESPAEFK.I	0.992	53.2		m3: Oxidation (+15.99), m9: Oxidation (+15.99)	692.801	2	Equus
MK5018	Z1742	Beta-lactoglobulin-1	1	9	5	R.VQIVPDLTR.M	0.961	43.2		q2: Deamidated (+0.98)	521.301	2	Equus
MK5018	Z1742	Beta-lactoglobulin-1	1	9	5	R.VQIVPDLTR.M	0.987	50.7		q2: Deamidated (+0.98)	521.301	2	Equus
MK5018	Z1742	Beta-lactoglobulin-1	1	9	5	R.VQIVPDLTR.M	0.99	51.8			520.81	2	Equus
MK5018	Z1742	Beta-lactoglobulin	1	47	13	-IIVTQTMK.G	0.985	52.8		m7: Oxidation (+15.99)	475.273	2	Bovidae	Ovis and Capra and Bovinae
MK5018	Z1742	Beta-lactoglobulin	1	47	13	-IIVTQTMK.G	0.986	53		q5: Deamidated (+0.98), m7: Oxidation (+15.99)	475.765	2	Bovidae
MK5018	Z1742	Beta-lactoglobulin	1	47	13	R.VYVEELKPTPEGDLEILLQK.W	0.916	37.8		n13: Deamidated (+0.98)	1157.14	2	Pecora
MK5018	Z1742	Beta-lactoglobulin	1	47	13	R.VYVEELKPTPEGDLEILLQK.W	0.935	40.2		n13: Deamidated (+0.98), q19: Deamidated (+0.98)	1157.63	2	Pecora
MK5018	Z1742	Beta-lactoglobulin	1	47	13	R.VYVEELKPTPEGDLEILLQK.W	0.982	49.2		n13: Deamidated (+0.98)	1157.14	2	Pecora
MK5018	Z1742	Beta-lactoglobulin	1	47	13	K.TKIPAVFK.I	0.952	33.8			301.86	3	Artiodactyla
MK5018	Z1742	Beta-lactoglobulin	1	47	13	K.TKIPAVFK.I	0.989	46.8			301.86	3	Artiodactyla
MK5018	Z1742	Beta-lactoglobulin	1	47	13	K.IDALNENK.V	0.99	59.3		n5: Deamidated (+0.98), n7: Deamidated (+0.98)	459.724	2	Pecora
MK5018	Z1742	Beta-lactoglobulin	1	47	13	K.IDALNENK.V	0.99	65.7		n5: Deamidated (+0.98)	459.232	2	Pecora
MK5018	Z1742	Beta-lactoglobulin	1	47	13	K.IDALNENK.V	0.99	67.6		n5: Deamidated (+0.98), n7: Deamidated (+0.98)	459.724	2	Pecora
MK5018	Z1742	Beta-lactoglobulin	1	47	13	K.IDALNENK.V	0.99	67.7		n5: Deamidated (+0.98), n7: Deamidated (+0.98)	459.725	2	Pecora
MK5018	Z1742	Beta-lactoglobulin	1	47	13	K.IDALNENK.V	0.99	71		n5: Deamidated (+0.98)	459.232	2	Pecora
MK5018	Z1742	Beta-lactoglobulin	1	47	13	K.IDALNENK.V	0.99	74.8		n5: Deamidated (+0.98), n7: Deamidated (+0.98)	459.723	2	Pecora
MK5018	Z1742	Beta-lactoglobulin	1	47	13	K.VLVLDTDYK.K	0.903	34.9			533.3	2	Pecora
MK5018	Z1742	Beta-lactoglobulin	1	47	13	K.VLVLDTDYK.K	0.961	43.1			533.295	2	Pecora
MK5018	Z1742	Beta-lactoglobulin	1	47	13	K.VLVLDTDYK.K	0.978	47.6			533.297	2	Pecora
MK5018	Z1742	Beta-lactoglobulin	1	47	13	K.VLVLDTDYK.K	0.994	58.9			533.296	2	Pecora
MK5018	Z1742	Beta-lactoglobulin	1	47	13	K.VLVLDTDYK.K	0.995	60.9			533.295	2	Pecora
MK5018	Z1742	Beta-lactoglobulin	1	47	13	K.VLVLDTDYK.K	0.996	62.3			533.297	2	Pecora
MK5018	Z1742	Beta-lactoglobulin	1	47	13	K.VLVLDTDYK.K	0.997	66.4			533.295	2	Pecora
MK5018	Z1742	Beta-lactoglobulin	1	47	13	K.VLVLDTDYKK.Y	0.958	41.5			597.34	2	Pecora
MK5018	Z1742	Beta-lactoglobulin	1	47	13	K.VLVLDTDYKK.Y	0.994	58.3			597.341	2	Pecora
MK5018	Z1742	Beta-lactoglobulin	1	47	13	K.VLVLDTDYKK.Y	0.994	58.2			597.342	2	Pecora
MK5018	Z1742	Beta-lactoglobulin	1	47	13	K.VLVLDTDYKK.Y	0.997	75.2			597.343	2	Pecora
MK5018	Z1742	Beta-lactoglobulin	1	47	13	K.YLLFCMENSAEPEQSLACQCLVR.T	0.983	48.4	c5: Carbamidomethyl (+57.02), c18: Carbamidomethyl (+57.02), c20: Carbamidomethyl (+57.02)	m6: Oxidation (+15.99), n8: Deamidated (+0.98)	945.755	3	Pecora
MK5018	Z1742	Beta-lactoglobulin	1	47	13	K.YLLFCMENSAEPEQSLACQCLVR.T	0.991	52.9	c5: Carbamidomethyl (+57.02), c18: Carbamidomethyl (+57.02), c20: Carbamidomethyl (+57.02)	m6: Oxidation (+15.99), n8: Deamidated (+0.98), q14: Deamidated (+0.98)	946.085	3	Pecora
MK5018	Z1742	Beta-lactoglobulin	1	47	13	K.YLLFCMENSAEPEQSLACQCLVR.T	0.997	68.4	c5: Carbamidomethyl (+57.02), c18: Carbamidomethyl (+57.02), c20: Carbamidomethyl (+57.02)	m6: Oxidation (+15.99), n8: Deamidated (+0.98), q14: Deamidated (+0.98)	1418.62	2	Pecora
MK5018	Z1742	Beta-lactoglobulin	1	47	13	K.YLLFCMENSAEPEQSLACQCLVR.T	0.997	107	c5: Carbamidomethyl (+57.02), c18: Carbamidomethyl (+57.02), c20: Carbamidomethyl (+57.02)	m6: Oxidation (+15.99), n8: Deamidated (+0.98)	1418.12	2	Pecora
MK5018	Z1742	Beta-lactoglobulin	1	47	13	R.TPEVDKEALEK.F	0.978	50.8			629.831	2	Capra
MK5018	Z1742	Beta-lactoglobulin	1	47	13	R.TPEVDKEALEK.F	0.992	59.3			629.83	2	Capra
MK5018	Z1742	Beta-lactoglobulin	1	47	13	R.TPEVDKEALEK.F	0.992	59.5			629.831	2	Capra
MK5018	Z1742	Beta-lactoglobulin	1	47	13	R.TPEVDNEALEK.F	0.908	34.6		n6: Deamidated (+0.98)	623.294	2	Ovis/Bovinae
MK5018	Z1742	Beta-lactoglobulin	1	47	13	R.TPEVDNEALEK.F	0.969	44.4		n6: Deamidated (+0.98)	623.296	2	Ovis/Bovinae
MK5018	Z1742	Beta-lactoglobulin	1	47	13	R.TPEVDNEALEK.F	0.977	47.1		n6: Deamidated (+0.98)	623.298	2	Ovis/Bovinae
MK5018	Z1742	Beta-lactoglobulin	1	47	13	R.TPEVDNEALEK.F	0.987	51.6		n6: Deamidated (+0.98)	623.297	2	Ovis/Bovinae
MK5018	Z1742	Beta-lactoglobulin	1	47	13	R.TPEVDNEALEK.F	0.989	54			622.804	2	Ovis
MK5018	Z1742	Beta-lactoglobulin	1	47	13	R.TPEVDNEALEK.F	0.994	59.1		n6: Deamidated (+0.98)	623.297	2	Ovis/Bovinae
MK5018	Z1742	Beta-lactoglobulin	1	47	13	R.TPEVDNEALEK.F	0.996	63.5		n6: Deamidated (+0.98)	623.297	2	Ovis/Bovinae
MK5018	Z1742	Beta-lactoglobulin	1	47	13	R.TPEVDNEALEKFDK.A	0.954	43.2		n6: Deamidated (+0.98)	818.39	2	Ovis/Bovinae
MK5018	Z1742	Beta-lactoglobulin	1	47	13	R.TPEVDNEALEKFDK.A	0.965	46		n6: Deamidated (+0.98)	818.393	2	Ovis/Bovinae
MK5018	Z1742	Beta-lactoglobulin	0.999	47	13	R.LSFNPTQLEEQCHI.-	0.985	49.7	c12: Carbamidomethyl (+57.02)	q7: Deamidated (+0.98), q11: Deamidated (+0.98)	859.391	2	Bovinae
MK5018	Z1742	Beta-lactoglobulin	0.999	47	13	R.LSFNPTQLEEQCHI.-	0.989	54	c12: Carbamidomethyl (+57.02)	q7: Deamidated (+0.98)	858.899	2	Bovinae
MK5018	Z1742	Beta-lactoglobulin	0.999	47	13	R.LSFNPTQLEEQCHI.-	0.993	58.8	c12: Carbamidomethyl (+57.02)		858.408	2	Bovinae
MK5018	Z1742	Beta-lactoglobulin	1	47	13	R.LAFNPTQLEGQCHV.-	0.959	42.5	c12: Carbamidomethyl (+57.02)	n4: Deamidated (+0.98), q7: Deamidated (+0.98)	808.377	2	Caprinae
MK5018	Z1742	Beta-lactoglobulin	1	47	13	R.LAFNPTQLEGQCHV.-	0.978	48.6	c12: Carbamidomethyl (+57.02)	q11: Deamidated (+0.98)	807.884	2	Caprinae
MK5018	Z1742	Beta-lactoglobulin	1	47	13	R.LAFNPTQLEGQCHV.-	0.989	54.3	c12: Carbamidomethyl (+57.02)	n4: Deamidated (+0.98), q7: Deamidated (+0.98)	808.381	2	Caprinae
MK5018	Z1742	Beta-lactoglobulin	1	47	13	R.LAFNPTQLEGQCHV.-	0.997	71.9	c12: Carbamidomethyl (+57.02)	q7: Deamidated (+0.98), q11: Deamidated (+0.98)	808.376	2	Caprinae

## Sheet: ZO1005
Protein Thresholds: 95.0% minimum and 3 peptides minimum
Peptide Thresholds: 90.0% minimum
Protein FDR: 0.00% (Decoy)
Peptide FDR: 0.0% (Decoy)
Sample ID	Extraction ID	Protein name	Protein ID probability	Total PSMs identified	Unique peptides	Peptide sequence	Peptide ID probability	Mascot Ion score	Fixed modifications	Variable modifications	Observed m/z	Spectrum charge	Peptide taxonomic Assignment	Protein Taxonomic Assignment
ZO1005	Z1748	Beta-lactoglobulin	1	52	18	-IIVTQTMK.G	0.982	53.3		q5: Deamidated (+0.98), m7: Oxidation (+15.99)	475.765	2	Bovidae	Ovis and Bovinae
ZO1005	Z1748	Beta-lactoglobulin	1	52	18	R.VYVEELKPTPEGNLEILLQK.W	0.922	38.9		q19: Deamidated (+0.98)	1157.14	2	Caprinae
ZO1005	Z1748	Beta-lactoglobulin	1	52	18	R.VYVEELKPTPEGNLEILLQK.W	0.967	45.8			1156.64	2	Caprinae
ZO1005	Z1748	Beta-lactoglobulin	1	52	18	K.WENGECAQK.K	0.923	30	c6: Carbamidomethyl (+57.02)	n3: Deamidated (+0.98)	561.73	2	Pecora
ZO1005	Z1748	Beta-lactoglobulin	1	52	18	K.WENGECAQK.K	0.964	34.2	c6: Carbamidomethyl (+57.02)	n3: Deamidated (+0.98), q8: Deamidated (+0.98)	562.222	2	Pecora
ZO1005	Z1748	Beta-lactoglobulin	1	52	18	K.TKIPAVFK.I	0.964	35.3			301.86	3	Artiodactyla
ZO1005	Z1748	Beta-lactoglobulin	1	52	18	K.TKIPAVFK.I	0.985	42.8			301.86	3	Artiodactyla
ZO1005	Z1748	Beta-lactoglobulin	1	52	18	K.IDALNENK.V	0.985	52.8		n5: Deamidated (+0.98), n7: Deamidated (+0.98)	459.725	2	Pecora
ZO1005	Z1748	Beta-lactoglobulin	1	52	18	K.IDALNENK.V	0.988	55.4		n5: Deamidated (+0.98)	459.233	2	Pecora
ZO1005	Z1748	Beta-lactoglobulin	1	52	18	K.IDALNENK.V	0.99	61.5		n5: Deamidated (+0.98), n7: Deamidated (+0.98)	459.725	2	Pecora
ZO1005	Z1748	Beta-lactoglobulin	1	52	18	K.IDALNENK.V	0.99	65.8		n5: Deamidated (+0.98), n7: Deamidated (+0.98)	459.724	2	Pecora
ZO1005	Z1748	Beta-lactoglobulin	1	52	18	K.IDALNENKVLVLDTDYK.K	0.965	46.5		n5: Deamidated (+0.98), n7: Deamidated (+0.98)	655.677	3	Pecora
ZO1005	Z1748	Beta-lactoglobulin	1	52	18	K.IDALNENKVLVLDTDYK.K	0.984	53.1		n5: Deamidated (+0.98), n7: Deamidated (+0.98)	655.675	3	Pecora
ZO1005	Z1748	Beta-lactoglobulin	1	52	18	K.IDALNENKVLVLDTDYK.K	0.997	74.8		n5: Deamidated (+0.98), n7: Deamidated (+0.98)	655.676	3	Pecora
ZO1005	Z1748	Beta-lactoglobulin	1	52	18	K.IDALNENKVLVLDTDYK.K	0.997	85.8		n5: Deamidated (+0.98), n7: Deamidated (+0.98)	983.011	2	Pecora
ZO1005	Z1748	Beta-lactoglobulin	1	52	18	K.IDALNENKVLVLDTDYKK.Y	0.987	54.4		n5: Deamidated (+0.98), n7: Deamidated (+0.98)	698.372	3	Pecora
ZO1005	Z1748	Beta-lactoglobulin	1	52	18	K.VLVLDTDYK.K	0.993	61.1			533.295	2	Pecora
ZO1005	Z1748	Beta-lactoglobulin	1	52	18	K.VLVLDTDYK.K	0.994	62.3			533.296	2	Pecora
ZO1005	Z1748	Beta-lactoglobulin	1	52	18	K.VLVLDTDYK.K	0.996	66.2			533.295	2	Pecora
ZO1005	Z1748	Beta-lactoglobulin	1	52	18	K.VLVLDTDYK.K	0.996	66.5			533.295	2	Pecora
ZO1005	Z1748	Beta-lactoglobulin	1	52	18	K.VLVLDTDYK.K	0.997	68.2			533.296	2	Pecora
ZO1005	Z1748	Beta-lactoglobulin	1	52	18	K.VLVLDTDYKK.Y	0.932	39.3			597.341	2	Pecora
ZO1005	Z1748	Beta-lactoglobulin	1	52	18	K.VLVLDTDYKK.Y	0.943	39.7			597.344	2	Pecora
ZO1005	Z1748	Beta-lactoglobulin	1	52	18	K.VLVLDTDYKK.Y	0.977	48			597.343	2	Pecora
ZO1005	Z1748	Beta-lactoglobulin	1	52	18	K.VLVLDTDYKK.Y	0.986	52.6			597.343	2	Pecora
ZO1005	Z1748	Beta-lactoglobulin	1	52	18	K.VLVLDTDYKK.Y	0.987	50.1			398.564	3	Pecora
ZO1005	Z1748	Beta-lactoglobulin	1	52	18	K.YLLFCMENSAEPEQSLACQCLVR.T	0.991	52.1	c5: Carbamidomethyl (+57.02), c18: Carbamidomethyl (+57.02), c20: Carbamidomethyl (+57.02)	m6: Oxidation (+15.99), n8: Deamidated (+0.98), q14: Deamidated (+0.98)	946.085	3	Pecora
ZO1005	Z1748	Beta-lactoglobulin	1	52	18	K.YLLFCMENSAEPEQSLACQCLVR.T	0.994	56.7	c5: Carbamidomethyl (+57.02), c18: Carbamidomethyl (+57.02), c20: Carbamidomethyl (+57.02)	m6: Oxidation (+15.99), n8: Deamidated (+0.98)	945.757	3	Pecora
ZO1005	Z1748	Beta-lactoglobulin	1	52	18	K.YLLFCMENSAEPEQSLACQCLVR.T	0.997	70.6	c5: Carbamidomethyl (+57.02), c18: Carbamidomethyl (+57.02), c20: Carbamidomethyl (+57.02)	m6: Oxidation (+15.99), n8: Deamidated (+0.98), q14: Deamidated (+0.98)	1418.63	2	Pecora
ZO1005	Z1748	Beta-lactoglobulin	1	52	18	K.YLLFCMENSAEPEQSLACQCLVR.T	0.997	112	c5: Carbamidomethyl (+57.02), c18: Carbamidomethyl (+57.02), c20: Carbamidomethyl (+57.02)	m6: Oxidation (+15.99), n8: Deamidated (+0.98), q14: Deamidated (+0.98)	1418.62	2	Pecora
ZO1005	Z1748	Beta-lactoglobulin	1	52	18	R.TPEVDNEALEK.F	0.962	44.7		n6: Deamidated (+0.98)	623.296	2	Ovis/Bovinae
ZO1005	Z1748	Beta-lactoglobulin	1	52	18	R.TPEVDNEALEK.F	0.963	45.2			622.804	2	Ovis
ZO1005	Z1748	Beta-lactoglobulin	1	52	18	R.TPEVDNEALEK.F	0.981	51.2			622.804	2	Ovis
ZO1005	Z1748	Beta-lactoglobulin	1	52	18	R.TPEVDNEALEK.F	0.987	54.4		n6: Deamidated (+0.98)	623.296	2	Ovis/Bovinae
ZO1005	Z1748	Beta-lactoglobulin	1	52	18	R.TPEVDNEALEK.F	0.987	54.8		n6: Deamidated (+0.98)	623.296	2	Ovis/Bovinae
ZO1005	Z1748	Beta-lactoglobulin	1	52	18	R.TPEVDNEALEK.F	0.99	56.9		n6: Deamidated (+0.98)	623.296	2	Ovis/Bovinae
ZO1005	Z1748	Beta-lactoglobulin	1	52	18	R.TPEVDNEALEK.F	0.992	59.5		n6: Deamidated (+0.98)	623.297	2	Ovis/Bovinae
ZO1005	Z1748	Beta-lactoglobulin	1	52	18	R.TPEVDNEALEK.F	0.992	59.5		n6: Deamidated (+0.98)	623.296	2	Ovis/Bovinae
ZO1005	Z1748	Beta-lactoglobulin	1	52	18	R.TPEVDNEALEKFDK.A	0.903	37		n6: Deamidated (+0.98)	545.93	3	Ovis/Bovinae
ZO1005	Z1748	Beta-lactoglobulin	1	52	18	R.TPEVDNEALEKFDK.A	0.929	41.4		n6: Deamidated (+0.98)	818.391	2	Ovis/Bovinae
ZO1005	Z1748	Beta-lactoglobulin	1	52	18	R.TPEVDNEALEKFDK.A	0.945	43.8		n6: Deamidated (+0.98)	818.393	2	Ovis/Bovinae
ZO1005	Z1748	Beta-lactoglobulin	1	52	18	R.TPEVDNEALEKFDK.A	0.96	46.6		n6: Deamidated (+0.98)	818.392	2	Ovis/Bovinae
ZO1005	Z1748	Beta-lactoglobulin	1	52	18	R.TPEVDNEALEKFDK.A	0.965	47.6		n6: Deamidated (+0.98)	818.392	2	Ovis/Bovinae
ZO1005	Z1748	Beta-lactoglobulin	1	52	18	R.TPEVDNEALEKFDK.A	0.971	46.7		n6: Deamidated (+0.98)	545.93	3	Ovis/Bovinae
ZO1005	Z1748	Beta-lactoglobulin	1	52	18	R.TPEVDNEALEKFDK.A	0.983	54.7		n6: Deamidated (+0.98)	818.394	2	Ovis/Bovinae
ZO1005	Z1748	Beta-lactoglobulin	1	52	18	R.TPEVDNEALEKFDK.A	0.997	71.9			817.901	2	Ovis
ZO1005	Z1748	Beta-lactoglobulin	1	52	18	R.TPEVDNEALEKFDK.A	0.997	82.9		n6: Deamidated (+0.98)	818.392	2	Ovis/Bovinae
ZO1005	Z1748	Beta-lactoglobulin	1	52	18	R.TPEVDNEALEKFDK.A	0.997	104		n6: Deamidated (+0.98)	818.391	2	Ovis/Bovinae
ZO1005	Z1748	Beta-lactoglobulin	0.999	52	18	R.LSFNPTQLEEQCHI.-	0.988	57.1	c12: Carbamidomethyl (+57.02)		858.408	2	Bovinae
ZO1005	Z1748	Beta-lactoglobulin	0.999	52	18	R.LSFNPTQLEEQCHI.-	0.997	70.8	c12: Carbamidomethyl (+57.02)	q7: Deamidated (+0.98)	858.897	2	Bovinae
ZO1005	Z1748	Beta-lactoglobulin	1	52	18	R.LAFNPTQLEGQCHV.-	0.988	56.2	c12: Carbamidomethyl (+57.02)	q11: Deamidated (+0.98)	807.883	2	Caprinae
ZO1005	Z1748	Beta-lactoglobulin	1	52	18	R.LAFNPTQLEGQCHV.-	0.99	59.5	c12: Carbamidomethyl (+57.02)		807.394	2	Caprinae

## Sheet: NV3001
Protein Thresholds: 95.0% minimum and 2 peptides minimum
Peptide Thresholds: 90.0% minimum
Protein FDR: 1.4% (Decoy)
Peptide FDR: 0.52% (Decoy)
Sample ID	Extraction ID	Protein name	Protein ID probability	Total PSMs identified	Unique peptides	Peptide sequence	Peptide ID probability	Mascot Ion score	Fixed modifications	Variable modifications	Observed m/z	Spectrum charge	Peptide taxonomic Assignment	Protein Taxonomic Assignment
NV3001	Z1710	Beta-lactoglobulin	1	35	11	-IIVTQTMK.G	0.976	51.5		m7: Oxidation (+15.99)	475.273	2	Bovidae	Ovis
NV3001	Z1710	Beta-lactoglobulin	1	35	11	-IIVTQTMK.G	0.91	37.9		q5: Deamidated (+0.98), m7: Oxidation (+15.99)	475.765	2	Bovidae
NV3001	Z1710	Beta-lactoglobulin	1	35	11	K.WENGECAQK.K	0.941	29.6	c6: Carbamidomethyl (+57.02)	n3: Deamidated (+0.98), q8: Deamidated (+0.98)	562.222	2	Pecora
NV3001	Z1710	Beta-lactoglobulin	1	35	11	K.TKIPAVFK.I	0.989	53.8			301.861	3	Artiodactyla
NV3001	Z1710	Beta-lactoglobulin	1	35	11	K.TKIPAVFK.I	0.969	41.6			301.86	3	Artiodactyla
NV3001	Z1710	Beta-lactoglobulin	1	35	11	K.TKIPAVFK.I	0.925	31.8			301.86	3	Artiodactyla
NV3001	Z1710	Beta-lactoglobulin	1	35	11	K.IDALNENK.V	0.935	39		n5: Deamidated (+0.98), n7: Deamidated (+0.98)	459.725	2	Pecora
NV3001	Z1710	Beta-lactoglobulin	1	35	11	K.IDALNENK.V	0.946	40.9		n5: Deamidated (+0.98), n7: Deamidated (+0.98)	459.723	2	Pecora
NV3001	Z1710	Beta-lactoglobulin	1	35	11	K.IDALNENK.V	0.946	41.1		n5: Deamidated (+0.98)	459.233	2	Pecora
NV3001	Z1710	Beta-lactoglobulin	1	35	11	K.IDALNENK.V	0.985	53.7		n5: Deamidated (+0.98), n7: Deamidated (+0.98)	459.724	2	Pecora
NV3001	Z1710	Beta-lactoglobulin	1	35	11	K.IDALNENK.V	0.99	58.6		n5: Deamidated (+0.98)	459.232	2	Pecora
NV3001	Z1710	Beta-lactoglobulin	1	35	11	K.IDALNENK.V	0.99	63.9		n5: Deamidated (+0.98), n7: Deamidated (+0.98)	459.724	2	Pecora
NV3001	Z1710	Beta-lactoglobulin	1	35	11	K.IDALNENK.V	0.99	64.3		n5: Deamidated (+0.98), n7: Deamidated (+0.98)	459.725	2	Pecora
NV3001	Z1710	Beta-lactoglobulin	1	35	11	K.IDALNENK.V	0.99	65.7		n5: Deamidated (+0.98)	459.232	2	Pecora
NV3001	Z1710	Beta-lactoglobulin	1	35	11	K.IDALNENK.V	0.99	65.7		n5: Deamidated (+0.98)	459.232	2	Pecora
NV3001	Z1710	Beta-lactoglobulin	1	35	11	K.VLVLDTDYK.K	0.951	42.7			533.295	2	Pecora
NV3001	Z1710	Beta-lactoglobulin	1	35	11	K.VLVLDTDYK.K	0.992	60.8			533.295	2	Pecora
NV3001	Z1710	Beta-lactoglobulin	1	35	11	K.VLVLDTDYK.K	0.996	67.8			533.295	2	Pecora
NV3001	Z1710	Beta-lactoglobulin	1	35	11	K.VLVLDTDYK.K	0.996	68.1			533.295	2	Pecora
NV3001	Z1710	Beta-lactoglobulin	1	35	11	K.VLVLDTDYKK.Y	0.932	37			597.342	2	Pecora
NV3001	Z1710	Beta-lactoglobulin	1	35	11	K.VLVLDTDYKK.Y	0.955	43.6			398.564	3	Pecora
NV3001	Z1710	Beta-lactoglobulin	1	35	11	K.VLVLDTDYKK.Y	0.958	42.4			597.343	2	Pecora
NV3001	Z1710	Beta-lactoglobulin	1	35	11	K.VLVLDTDYKK.Y	0.968	44.2			597.342	2	Pecora
NV3001	Z1710	Beta-lactoglobulin	1	35	11	K.VLVLDTDYKK.Y	0.975	50.2			398.564	3	Pecora
NV3001	Z1710	Beta-lactoglobulin	1	35	11	R.TPEVDNEALEK.F	0.904	36		n6: Deamidated (+0.98)	623.298	2	Ovis/Bovinae
NV3001	Z1710	Beta-lactoglobulin	1	35	11	R.TPEVDNEALEK.F	0.98	51.3			622.804	2	Ovis
NV3001	Z1710	Beta-lactoglobulin	1	35	11	R.TPEVDNEALEK.F	0.987	55.7		n6: Deamidated (+0.98)	623.297	2	Ovis/Bovinae
NV3001	Z1710	Beta-lactoglobulin	1	35	11	R.TPEVDNEALEKFDK.A	0.911	39.5		n6: Deamidated (+0.98)	545.931	3	Ovis/Bovinae
NV3001	Z1710	Beta-lactoglobulin	1	35	11	R.TPEVDNEALEKFDK.A	0.916	39.7		n6: Deamidated (+0.98)	818.397	2	Ovis/Bovinae
NV3001	Z1710	Beta-lactoglobulin	1	35	11	R.TPEVDNEALEKFDK.A	0.939	42.3		n6: Deamidated (+0.98)	818.392	2	Ovis/Bovinae
NV3001	Z1710	Beta-lactoglobulin	1	35	11	R.TPEVDNEALEKFDK.A	0.952	46.3		n6: Deamidated (+0.98)	545.931	3	Ovis/Bovinae
NV3001	Z1710	Beta-lactoglobulin	1	35	11	R.TPEVDNEALEKFDK.A	0.966	48		n6: Deamidated (+0.98)	818.393	2	Ovis/Bovinae
NV3001	Z1710	Beta-lactoglobulin	1	35	11	R.TPEVDNEALEKFDK.A	0.983	54.7		n6: Deamidated (+0.98)	818.393	2	Ovis/Bovinae
NV3001	Z1710	Beta-lactoglobulin	1	35	11	R.TPEVDNEALEKFDK.A	0.997	95.3		n6: Deamidated (+0.98)	818.391	2	Ovis/Bovinae
NV3001	Z1710	Beta-lactoglobulin	1	35	11	K.ALPMHIR.L	0.9	36.1			419.241	2	Pecora

## Sheet: TIP001
Protein Thresholds: 95.0% minimum and 2 peptides minimum
Peptide Thresholds: 90.0% minimum
Protein FDR: 1.1% (Decoy)
Peptide FDR: 0.31% (Decoy)
Sample ID	Extraction ID	Protein name	Protein ID probability	Total PSMs identified	Unique peptides	Peptide sequence	Peptide ID probability	Mascot Ion score	Fixed modifications	Variable modifications	Observed m/z	Spectrum charge	Peptide taxonomic Assignment	Protein Taxonomic Assignment
TIP001	Z1890	Beta-lactoglobulin	1	41	16	-IIVTQTMK.G	0.92	38.7		q5: Deamidated (+0.98), m7: Oxidation (+15.99)	475.77	2	Bovidae	Capra and Ovis
TIP001	Z1890	Beta-lactoglobulin	1	41	16	K.TKIPAVFK.I	0.99	54.2			301.86	3	Artiodactyla
TIP001	Z1890	Beta-lactoglobulin	1	41	16	K.IDALNENK.V	0.99	81.4		n5: Deamidated (+0.98), n7: Deamidated (+0.98)	459.72	2	Pecora
TIP001	Z1890	Beta-lactoglobulin	1	41	16	K.IDALNENK.V	0.99	55.1		n5: Deamidated (+0.98), n7: Deamidated (+0.98)	459.72	2	Pecora
TIP001	Z1890	Beta-lactoglobulin	1	41	16	K.IDALNENKVLVLDTDYK.K	1	66.8		n5: Deamidated (+0.98), n7: Deamidated (+0.98)	655.67	3	Pecora
TIP001	Z1890	Beta-lactoglobulin	1	41	16	K.IDALNENKVLVLDTDYKK.Y	0.99	55.9		n5: Deamidated (+0.98), n7: Deamidated (+0.98)	698.37	3	Pecora
TIP001	Z1890	Beta-lactoglobulin	1	41	16	K.IDALNENKVLVLDTDYKK.Y	0.92	35.3		n5: Deamidated (+0.98), n7: Deamidated (+0.98)	524.03	4	Pecora
TIP001	Z1890	Beta-lactoglobulin	1	41	16	K.VLVLDTDYK.K	1	67.7			533.29	2	Pecora
TIP001	Z1890	Beta-lactoglobulin	1	41	16	K.VLVLDTDYK.K	1	65.9			533.3	2	Pecora
TIP001	Z1890	Beta-lactoglobulin	1	41	16	K.VLVLDTDYK.K	0.99	52.4			533.3	2	Pecora
TIP001	Z1890	Beta-lactoglobulin	1	41	16	K.VLVLDTDYK.K	0.9	35.6			533.3	2	Pecora
TIP001	Z1890	Beta-lactoglobulin	1	41	16	K.VLVLDTDYKK.Y	0.99	53.9			597.34	2	Pecora
TIP001	Z1890	Beta-lactoglobulin	1	41	16	K.VLVLDTDYKK.Y	0.99	49.2			398.56	3	Pecora
TIP001	Z1890	Beta-lactoglobulin	1	41	16	K.VLVLDTDYKK.Y	0.98	44.5			398.56	3	Pecora
TIP001	Z1890	Beta-lactoglobulin	1	41	16	K.VLVLDTDYKK.Y	0.98	44.8			597.34	2	Pecora
TIP001	Z1890	Beta-lactoglobulin	1	41	16	K.VLVLDTDYKK.Y	0.97	41.3			398.56		Pecora
TIP001	Z1890	Beta-lactoglobulin	1	41	16	K.VLVLDTDYKK.Y	0.95	39.8			597.34	2	Pecora
TIP001	Z1890	Beta-lactoglobulin	1	41	16	K.VLVLDTDYKK.Y	0.92	36.2			597.34	2	Pecora
TIP001	Z1890	Beta-lactoglobulin	1	41	16	K.YLLFCMENSAEPEQSLACQCLVR.T	0.97	37.6	c5: Carbamidomethyl (+57.02), c18: Carbamidomethyl (+57.02), c20: Carbamidomethyl (+57.02)	m6: Oxidation (+15.99), n8: Deamidated (+0.98), q19: Deamidated (+0.98)	946.08	3	Pecora
TIP001	Z1890	Beta-lactoglobulin	1	41	16	K.YLLFCMENSAEPEQSLACQCLVR.T	0.97	38.9	c5: Carbamidomethyl (+57.02), c18: Carbamidomethyl (+57.02), c20: Carbamidomethyl (+57.02)	m6: Oxidation (+15.99), n8: Deamidated (+0.98), q14: Deamidated (+0.98)	946.09	3	Pecora
TIP001	Z1890	Beta-lactoglobulin	1	41	16	R.TPEVDKEALEK.F	1	70.3			420.22	3	Capra
TIP001	Z1890	Beta-lactoglobulin	1	41	16	R.TPEVDKEALEK.F	0.99	57.2			629.83	2	Capra
TIP001	Z1890	Beta-lactoglobulin	1	41	16	R.TPEVDNEALEK.F	1	72.7		n6: Deamidated (+0.98)	623.3	2	Ovis/Bovinae
TIP001	Z1890	Beta-lactoglobulin	1	41	16	R.TPEVDNEALEK.F	1	59.1		n6: Deamidated (+0.98)	623.3	2	Ovis/Bovinae
TIP001	Z1890	Beta-lactoglobulin	1	41	16	R.TPEVDNEALEK.F	0.99	51.7			623.8	2	Ovis
TIP001	Z1890	Beta-lactoglobulin	1	41	16	R.TPEVDNEALEK.F	0.99	50.9		n6: Deamidated (+0.98)	623.3	2	Ovis/Bovinae
TIP001	Z1890	Beta-lactoglobulin	1	41	16	R.TPEVDNEALEK.F	0.98	48			623.8	2	Ovis
TIP001	Z1890	Beta-lactoglobulin	1	41	16	R.TPEVDNEALEKFDK.A	1	95.2		n6: Deamidated (+0.98)	818.39	2	Ovis/Bovinae
TIP001	Z1890	Beta-lactoglobulin	1	41	16	R.TPEVDNEALEKFDK.A	1	86.5			817.9	2	Ovis
TIP001	Z1890	Beta-lactoglobulin	1	41	16	R.TPEVDNEALEKFDK.A	1	72.5		n6: Deamidated (+0.98)	818.39	2	Ovis/Bovinae
TIP001	Z1890	Beta-lactoglobulin	1	41	16	R.TPEVDNEALEKFDK.A	1	71.7		n6: Deamidated (+0.98)	818.39	2	Ovis/Bovinae
TIP001	Z1890	Beta-lactoglobulin	1	41	16	R.TPEVDNEALEKFDK.A	0.99	52.4		n6: Deamidated (+0.98)	545.93	3	Ovis/Bovinae
TIP001	Z1890	Beta-lactoglobulin	1	41	16	R.TPEVDNEALEKFDK.A	0.98	47.2		n6: Deamidated (+0.98)	545.93	3	Ovis/Bovinae
TIP001	Z1890	Beta-lactoglobulin	1	41	16	R.TPEVDNEALEKFDK.A	0.98	46		n6: Deamidated (+0.98)	545.93	3	Ovis/Bovinae
TIP001	Z1890	Beta-lactoglobulin	1	41	16	R.TPEVDNEALEKFDK.A	0.97	43.1		n6: Deamidated (+0.98)	545.93	3	Ovis/Bovinae
TIP001	Z1890	Beta-lactoglobulin	1	41	16	R.TPEVDNEALEKFDK.A	0.97	42.6		n6: Deamidated (+0.98)	545.93	3	Ovis/Bovinae
TIP001	Z1890	Beta-lactoglobulin	1	41	16	R.TPEVDNEALEKFDK.A	0.96	42.4		n6: Deamidated (+0.98)	545.93	3	Ovis/Bovinae
TIP001	Z1890	Beta-lactoglobulin	1	41	16	R.TPEVDNEALEKFDK.A	0.91	38.2		n6: Deamidated (+0.98)	818.39	2	Ovis/Bovinae
TIP001	Z1890	Beta-lactoglobulin	1	41	16	R.LAFNPTQLEGQCHV.-	1	67.5	c12: Carbamidomethyl (+57.02)	q7: Deamidated (+0.98), q11: Deamidated (+0.98)	808.38	2	Caprinae
TIP001	Z1890	Beta-lactoglobulin	1	41	16	R.LAFNPTQLEGQCHV.-	1	63.7	c12: Carbamidomethyl (+57.02)	n4: Deamidated (+0.98), q11: Deamidated (+0.98)	808.37	2	Caprinae
TIP001	Z1890	Beta-lactoglobulin	1	41	16	R.LAFNPTQLEGQCHV.-	0.97	45.2	c12: Carbamidomethyl (+57.02)	q11: Deamidated (+0.98)	807.88	2	Caprinae

## Sheet: KBD001
Protein Thresholds: 95.0% minimum and 2 peptides minimum
Peptide Thresholds: 90.0% minimum
Protein FDR: 0.0% (Decoy)
Peptide FDR: 0.0% (Decoy)
Sample ID	Extraction ID	Protein name	Protein ID probability	Total PSMs identified	Unique peptides	Peptide sequence	Peptide ID probability	Mascot Ion score	Fixed modifications	Variable modifications	Observed m/z	Spectrum charge	Peptide taxonomic Assignment	Protein Taxonomic Assignment
KBD001	Z1712	Beta-lactoglobulin	1	39	10	-IIVTQTMK.G	0.921	38.9		m7: Oxidation (+15.99)	475.273	2	Bovidae	Ovis/Bovinae
KBD001	Z1712	Beta-lactoglobulin	1	39	10	-IIVTQTMK.G	0.921	38.9		m7: Oxidation (+15.99)	475.273	2	Bovidae
KBD001	Z1712	Beta-lactoglobulin	1	39	10	K.TKIPAVFK.I	0.943	32.5			452.286	2	Artiodactyla
KBD001	Z1712	Beta-lactoglobulin	1	39	10	K.TKIPAVFK.I	0.969	41.4			301.86	3	Artiodactyla
KBD001	Z1712	Beta-lactoglobulin	1	39	10	K.TKIPAVFK.I	0.973	39.2			452.287	2	Artiodactyla
KBD001	Z1712	Beta-lactoglobulin	1	39	10	K.TKIPAVFK.I	0.979	41.6			452.287	2	Artiodactyla
KBD001	Z1712	Beta-lactoglobulin	1	39	10	K.IDALNENK.V	0.921	36.7		n5: Deamidated (+0.98), n7: Deamidated (+0.98)	459.723	2	Pecora
KBD001	Z1712	Beta-lactoglobulin	1	39	10	K.IDALNENK.V	0.937	38.8		n5: Deamidated (+0.98)	459.233	2	Pecora
KBD001	Z1712	Beta-lactoglobulin	1	39	10	K.IDALNENK.V	0.973	46.1		n5: Deamidated (+0.98), n7: Deamidated (+0.98)	459.725	2	Pecora
KBD001	Z1712	Beta-lactoglobulin	1	39	10	K.IDALNENK.V	0.977	48		n5: Deamidated (+0.98)	459.232	2	Pecora
KBD001	Z1712	Beta-lactoglobulin	1	39	10	K.IDALNENK.V	0.986	52.5		n5: Deamidated (+0.98), n7: Deamidated (+0.98)	459.723	2	Pecora
KBD001	Z1712	Beta-lactoglobulin	1	39	10	K.IDALNENK.V	0.99	65.5		n5: Deamidated (+0.98), n7: Deamidated (+0.98)	459.725	2	Pecora
KBD001	Z1712	Beta-lactoglobulin	1	39	10	K.IDALNENK.V	0.99	65.6		n5: Deamidated (+0.98), n7: Deamidated (+0.98)	459.725	2	Pecora
KBD001	Z1712	Beta-lactoglobulin	1	39	10	K.IDALNENK.V	0.99	70.1		n5: Deamidated (+0.98), n7: Deamidated (+0.98)	459.724	2	Pecora
KBD001	Z1712	Beta-lactoglobulin	1	39	10	K.IDALNENK.V	0.99	81.4		n5: Deamidated (+0.98), n7: Deamidated (+0.98)	459.725	2	Pecora
KBD001	Z1712	Beta-lactoglobulin	1	39	10	K.VLVLDTDYK.K	0.93	37.6			533.294	2	Pecora
KBD001	Z1712	Beta-lactoglobulin	1	39	10	K.VLVLDTDYK.K	0.974	47.2			533.296	2	Pecora
KBD001	Z1712	Beta-lactoglobulin	1	39	10	K.VLVLDTDYK.K	0.983	51.4			533.296	2	Pecora
KBD001	Z1712	Beta-lactoglobulin	1	39	10	K.VLVLDTDYK.K	0.997	65.8			533.295	2	Pecora
KBD001	Z1712	Beta-lactoglobulin	1	39	10	K.VLVLDTDYK.K	0.997	68			533.295	2	Pecora
KBD001	Z1712	Beta-lactoglobulin	1	39	10	K.VLVLDTDYK.K	0.997	68.1			533.295	2	Pecora
KBD001	Z1712	Beta-lactoglobulin	1	39	10	K.VLVLDTDYK.K	0.997	69.1			533.295	2	Pecora
KBD001	Z1712	Beta-lactoglobulin	1	39	10	K.VLVLDTDYKK.Y	0.896	33			597.344	2	Pecora
KBD001	Z1712	Beta-lactoglobulin	1	39	10	K.VLVLDTDYKK.Y	0.916	35.2			597.342	2	Pecora
KBD001	Z1712	Beta-lactoglobulin	1	39	10	K.VLVLDTDYKK.Y	0.925	36.2			597.343	2	Pecora
KBD001	Z1712	Beta-lactoglobulin	1	39	10	K.VLVLDTDYKK.Y	0.965	46.3			398.564	3	Pecora
KBD001	Z1712	Beta-lactoglobulin	1	39	10	K.VLVLDTDYKK.Y	0.975	50.2			398.564	3	Pecora
KBD001	Z1712	Beta-lactoglobulin	1	39	10	K.VLVLDTDYKK.Y	0.979	47.8			597.342	2	Pecora
KBD001	Z1712	Beta-lactoglobulin	1	39	10	K.VLVLDTDYKK.Y	0.99	55.1			597.341	2	Pecora
KBD001	Z1712	Beta-lactoglobulin	1	39	10	K.VLVLDTDYKK.Y	0.993	57.9			597.343	2	Pecora
KBD001	Z1712	Beta-lactoglobulin	1	39	10	K.VLVLDTDYKK.Y	0.996	63.8			597.342	2	Pecora
KBD001	Z1712	Beta-lactoglobulin	1	39	10	R.TPEVDNEALEK.F	0.941	39.5		n6: Deamidated (+0.98)	623.296	2	Ovis/Bovinae
KBD001	Z1712	Beta-lactoglobulin	1	39	10	R.TPEVDNEALEK.F	0.974	46.7		n6: Deamidated (+0.98)	623.297	2	Ovis/Bovinae
KBD001	Z1712	Beta-lactoglobulin	1	39	10	R.TPEVDNEALEK.F	0.988	54.5		n6: Deamidated (+0.98)	623.297	2	Ovis/Bovinae
KBD001	Z1712	Beta-lactoglobulin	1	39	10	R.TPEVDNEALEK.F	0.997	69		n6: Deamidated (+0.98)	623.297	2	Ovis/Bovinae
KBD001	Z1712	Beta-lactoglobulin	1	39	10	R.TPEVDNEALEKFDK.A	0.943	42.1		n6: Deamidated (+0.98)	818.391	2	Ovis/Bovinae
KBD001	Z1712	Beta-lactoglobulin	1	39	10	R.TPEVDNEALEKFDK.A	0.951	45.9		n6: Deamidated (+0.98)	545.93	3	Ovis/Bovinae
KBD001	Z1712	Beta-lactoglobulin	1	39	10	R.TPEVDNEALEKFDK.A	0.98	51.3		n6: Deamidated (+0.98)	818.389	2	Ovis/Bovinae
KBD001	Z1712	Beta-lactoglobulin	1	39	10	R.TPEVDNEALEKFDK.A	0.997	69.5		n6: Deamidated (+0.98)	818.39	2	Ovis/Bovinae

## Sheet: AY2005
Protein Thresholds: 95.0% minimum and 3 peptides minimum
Peptide Thresholds: 90.0% minimum
Protein FDR: 0.0% (Decoy)
Peptide FDR: 0.00% (Decoy)
Sample ID	Extraction ID	Protein name	Protein ID probability	Total PSMs identified	Unique peptides	Peptide sequence	Peptide ID probability	Mascot Ion score	Fixed modifications	Variable modifications	Observed m/z	Spectrum charge	Peptide taxonomic Assignment	Protein Taxonomic Assignment
AY2005	Z1747	Beta-lactoglobulin	1	59	17	-IIVTQTMK.G	0.984	52.5		q5: Deamidated (+0.98), m7: Oxidation (+15.99)	475.765	2	Bovidae	Ovis and Capra
AY2005	Z1747	Beta-lactoglobulin	1	59	17	-IIVTQTMK.G	0.984	53.3		m7: Oxidation (+15.99)	475.273	2	Bovidae
AY2005	Z1747	Beta-lactoglobulin	1	59	17	R.VYVEELKPTPEGNLEILLQK.W	0.929	38.8		q19: Deamidated (+0.98)	1157.14	2	Caprinae
AY2005	Z1747	Beta-lactoglobulin	1	59	17	R.VYVEELKPTPEGDLEILLQK.W	0.952	42.4		n13: Deamidated (+0.98)	1157.14	2	Pecora
AY2005	Z1747	Beta-lactoglobulin	1	59	17	R.VYVEELKPTPEGDLEILLQK.W	0.961	44.3		n13: Deamidated (+0.98)	1157.14	2	Pecora
AY2005	Z1747	Beta-lactoglobulin	1	59	17	K.IIAEKTKIPAVFK.I	0.995	50.8			729.458	2	Bovidae
AY2005	Z1747	Beta-lactoglobulin	1	59	17	K.TKIPAVFK.I	0.916	29.6			452.286	2	Artiodactyla
AY2005	Z1747	Beta-lactoglobulin	1	59	17	K.TKIPAVFK.I	0.942	32.6			452.286	2	Artiodactyla
AY2005	Z1747	Beta-lactoglobulin	1	59	17	K.TKIPAVFK.I	0.99	53.4			301.86	3	Artiodactyla
AY2005	Z1747	Beta-lactoglobulin	1	59	17	K.TKIPAVFK.I	0.99	57			301.86	3	Artiodactyla
AY2005	Z1747	Beta-lactoglobulin	1	59	17	K.IDALNENK.V	0.95	41.9			458.74	2	Pecora
AY2005	Z1747	Beta-lactoglobulin	1	59	17	K.IDALNENK.V	0.972	45.9		n5: Deamidated (+0.98), n7: Deamidated (+0.98)	459.724	2	Pecora
AY2005	Z1747	Beta-lactoglobulin	1	59	17	K.IDALNENK.V	0.975	46.5		n5: Deamidated (+0.98), n7: Deamidated (+0.98)	459.725	2	Pecora
AY2005	Z1747	Beta-lactoglobulin	1	59	17	K.IDALNENK.V	0.988	53.5		n5: Deamidated (+0.98), n7: Deamidated (+0.98)	459.725	2	Pecora
AY2005	Z1747	Beta-lactoglobulin	1	59	17	K.IDALNENK.V	0.99	58.3		n5: Deamidated (+0.98)	459.233	2	Pecora
AY2005	Z1747	Beta-lactoglobulin	1	59	17	K.IDALNENK.V	0.99	65.7		n5: Deamidated (+0.98), n7: Deamidated (+0.98)	459.722	2	Pecora
AY2005	Z1747	Beta-lactoglobulin	1	59	17	K.IDALNENK.V	0.99	66.3		n5: Deamidated (+0.98), n7: Deamidated (+0.98)	459.724	2	Pecora
AY2005	Z1747	Beta-lactoglobulin	1	59	17	K.IDALNENKVLVLDTDYK.K	0.962	47.4		n5: Deamidated (+0.98), n7: Deamidated (+0.98)	983.009	2	Pecora
AY2005	Z1747	Beta-lactoglobulin	1	59	17	K.IDALNENKVLVLDTDYK.K	0.995	65.6		n5: Deamidated (+0.98), n7: Deamidated (+0.98)	983.012	2	Pecora
AY2005	Z1747	Beta-lactoglobulin	1	59	17	K.IDALNENKVLVLDTDYK.K	0.997	102		n5: Deamidated (+0.98), n7: Deamidated (+0.98)	983.009	2	Pecora
AY2005	Z1747	Beta-lactoglobulin	1	59	17	K.IDALNENKVLVLDTDYKK.Y	0.896	38.6		n5: Deamidated (+0.98), n7: Deamidated (+0.98)	698.374	3	Pecora
AY2005	Z1747	Beta-lactoglobulin	1	59	17	K.VLVLDTDYK.K	0.979	47.8			533.295	2	Pecora
AY2005	Z1747	Beta-lactoglobulin	1	59	17	K.VLVLDTDYK.K	0.995	61.5			533.296	2	Pecora
AY2005	Z1747	Beta-lactoglobulin	1	59	17	K.VLVLDTDYK.K	0.995	62.3			533.295	2	Pecora
AY2005	Z1747	Beta-lactoglobulin	1	59	17	K.VLVLDTDYK.K	0.996	64			533.296	2	Pecora
AY2005	Z1747	Beta-lactoglobulin	1	59	17	K.VLVLDTDYK.K	0.997	66.1			533.296	2	Pecora
AY2005	Z1747	Beta-lactoglobulin	1	59	17	K.VLVLDTDYK.K	0.997	66.3			533.295	2	Pecora
AY2005	Z1747	Beta-lactoglobulin	1	59	17	K.VLVLDTDYK.K	0.997	68.5			533.295	2	Pecora
AY2005	Z1747	Beta-lactoglobulin	1	59	17	K.VLVLDTDYKK.Y	0.915	36.2			398.564	3	Pecora
AY2005	Z1747	Beta-lactoglobulin	1	59	17	K.VLVLDTDYKK.Y	0.931	38.1			398.564	3	Pecora
AY2005	Z1747	Beta-lactoglobulin	1	59	17	K.VLVLDTDYKK.Y	0.954	40.5			597.343	2	Pecora
AY2005	Z1747	Beta-lactoglobulin	1	59	17	K.VLVLDTDYKK.Y	0.983	48.6			597.342	2	Pecora
AY2005	Z1747	Beta-lactoglobulin	1	59	17	K.YLLFCMENSAEPEQSLACQCLVR.T	0.997	90.7	c5: Carbamidomethyl (+57.02), c18: Carbamidomethyl (+57.02), c20: Carbamidomethyl (+57.02)	m6: Oxidation (+15.99), n8: Deamidated (+0.98)	1418.13	2	Pecora
AY2005	Z1747	Beta-lactoglobulin	1	59	17	K.YLLFCMENSAEPEQSLACQCLVR.T	0.997	90.3	c5: Carbamidomethyl (+57.02), c18: Carbamidomethyl (+57.02), c20: Carbamidomethyl (+57.02)	m6: Oxidation (+15.99), n8: Deamidated (+0.98), q14: Deamidated (+0.98)	1418.62	2	Pecora
AY2005	Z1747	Beta-lactoglobulin	0.998	59	17	R.TPEVDKEALEK.F	0.948	43.9			629.83	2	Capra
AY2005	Z1747	Beta-lactoglobulin	0.998	59	17	R.TPEVDKEALEK.F	0.968	48.3			629.831	2	Capra
AY2005	Z1747	Beta-lactoglobulin	1	59	17	R.TPEVDNEALEK.F	0.913	36.6		n6: Deamidated (+0.98)	623.298	2	Ovis/Bovinae
AY2005	Z1747	Beta-lactoglobulin	1	59	17	R.TPEVDNEALEK.F	0.967	44.4		n6: Deamidated (+0.98)	623.297	2	Ovis/Bovinae
AY2005	Z1747	Beta-lactoglobulin	1	59	17	R.TPEVDNEALEK.F	0.968	45		n6: Deamidated (+0.98)	623.297	2	Ovis/Bovinae
AY2005	Z1747	Beta-lactoglobulin	1	59	17	R.TPEVDNEALEK.F	0.984	51.2			622.805	2	Ovis
AY2005	Z1747	Beta-lactoglobulin	1	59	17	R.TPEVDNEALEK.F	0.984	51.3		n6: Deamidated (+0.98)	623.296	2	Ovis/Bovinae
AY2005	Z1747	Beta-lactoglobulin	1	59	17	R.TPEVDNEALEK.F	0.985	51.3		n6: Deamidated (+0.98)	623.297	2	Ovis/Bovinae
AY2005	Z1747	Beta-lactoglobulin	1	59	17	R.TPEVDNEALEK.F	0.992	56.9		n6: Deamidated (+0.98)	623.296	2	Ovis/Bovinae
AY2005	Z1747	Beta-lactoglobulin	1	59	17	R.TPEVDNEALEK.F	0.994	59.5		n6: Deamidated (+0.98)	623.297	2	Ovis/Bovinae
AY2005	Z1747	Beta-lactoglobulin	1	59	17	R.TPEVDNEALEK.F	0.995	61		n6: Deamidated (+0.98)	623.297	2	Ovis/Bovinae
AY2005	Z1747	Beta-lactoglobulin	1	59	17	R.TPEVDNEALEK.F	0.995	62.1			622.804	2	Ovis
AY2005	Z1747	Beta-lactoglobulin	1	59	17	R.TPEVDNEALEKFDK.A	0.918	39		n6: Deamidated (+0.98)	818.39	2	Ovis/Bovinae
AY2005	Z1747	Beta-lactoglobulin	1	59	17	R.TPEVDNEALEKFDK.A	0.961	46.8		n6: Deamidated (+0.98)	545.931	3	Ovis/Bovinae
AY2005	Z1747	Beta-lactoglobulin	1	59	17	R.TPEVDNEALEKFDK.A	0.971	49.7		n6: Deamidated (+0.98)	545.931	3	Ovis/Bovinae
AY2005	Z1747	Beta-lactoglobulin	1	59	17	R.TPEVDNEALEKFDK.A	0.989	59.2		n6: Deamidated (+0.98)	545.93	3	Ovis/Bovinae
AY2005	Z1747	Beta-lactoglobulin	1	59	17	R.TPEVDNEALEKFDK.A	0.992	59.9		n6: Deamidated (+0.98)	818.391	2	Ovis/Bovinae
AY2005	Z1747	Beta-lactoglobulin	1	59	17	R.TPEVDNEALEKFDK.A	0.993	60.7		n6: Deamidated (+0.98)	818.39	2	Ovis/Bovinae
AY2005	Z1747	Beta-lactoglobulin	1	59	17	R.TPEVDNEALEKFDK.A	0.993	61.2		n6: Deamidated (+0.98)	818.391	2	Ovis/Bovinae
AY2005	Z1747	Beta-lactoglobulin	1	59	17	R.TPEVDNEALEKFDK.A	0.994	61.8		n6: Deamidated (+0.98)	818.393	2	Ovis/Bovinae
AY2005	Z1747	Beta-lactoglobulin	1	59	17	R.TPEVDNEALEKFDK.A	0.995	65.2			817.902	2	Ovis
AY2005	Z1747	Beta-lactoglobulin	1	59	17	R.TPEVDNEALEKFDK.A	0.997	84.3		n6: Deamidated (+0.98)	818.391	2	Ovis/Bovinae
AY2005	Z1747	Beta-lactoglobulin	1	59	17	R.TPEVDNEALEKFDK.A	0.997	104		n6: Deamidated (+0.98)	818.392	2	Ovis/Bovinae
AY2005	Z1747	Beta-lactoglobulin	1	59	17	R.LAFNPTQLEGQCHV.-	0.997	77.7	c12: Carbamidomethyl (+57.02)	q7: Deamidated (+0.98)	858.899	2	Caprinae
AY2005	Z1747	Beta-lactoglobulin	1	59	17	R.LAFNPTQLEGQCHV.-	0.964	43.3	c12: Carbamidomethyl (+57.02)	q7: Deamidated (+0.98), q11: Deamidated (+0.98)	808.371	2	Caprinae

[truncated: 26 more sheets: ZO1006, ILL001, PG2002, RK4002, KMM016, VS2001, MK5017, ZO2002.B, ZO2002.D, KNK003, RK1002, KUG002, SA6014, SA6004, MK5004, IV3012, AY2002, MK5005, NV3003, KUG007 …]
