# Supplementary material for: Emergence and intensification of dairying in the Caucasus and Eurasian steppes
Source: Nat Ecol Evol. 2022 Apr 7;6(6):813–22. doi: 10.1038/s41559-022-01701-6 (PMC9177415; doi:10.1038/s41559-022-01701-6)
Supplement: Source Data Fig. 1 — Statistical source data. [file 41559_2022_1701_MOESM7_ESM.xlsx]

## Sheet: Figure 1A
Sample ID	LAT	LONG
SGR005	55.2248	40.1117
SGR002	55.2248	40.1117
RVK001	51.9516	40.5235
RAV002	53.693	50.6202
VSK001	52.9587	40.0775
VSK002	52.9587	40.0775
KSI001	52.2782	38.9536
NEP013	52.8995	60.1146
NEP008	52.8995	60.1146
MK5018	43.9054	43.5219
ZO1005	45.6613	42.5952
NV3001	44.7349	41.9387
TIP001	45.7377	44.073
KBD001	43.8264	42.717
AY2005	45.6883	43.2646
ZO1006	45.6613	42.5952
ILL001	45.5634	41.8226
PG2002	43.8234	43.3503
RK4002	45.536	41.0595
KMM016	43.9773	43.5164
VS2001	44.061	42.9651
MK5017	43.9054	43.5219
ZO2002	45.659	42.6067
KNK003	45.825	41.584
RK1002	45.5372	41.1165
KUG002	44.0227	43.889
SA6014	45.7257	43.9869
SA6004	45.7257	43.9869
MK5004	43.9054	43.5219
IV3012	45.6854	42.9214
AY2002	45.6883	43.2646
MK5005	43.9054	43.5219
NV3003	44.7349	41.9387
KUG007	44.0227	43.889
PG2003	43.8234	43.3503
PG2001	43.8234	43.3503
QAB002	40.9755	47.8408
QAB001	40.9755	47.8408
QAB005	40.9755	47.8408
GYT001	40.9955	45.6166
UZR002	40.6558	46.5799
QZQ003	40.3661	49.8372
QZQ002	40.3661	49.8372
ALX002	39.3601	48.462
MTT001	41.0067	45.6607

## Sheet: Figure 1B
Region	Site	Sample ID	Cultural span start	Cultural span stop	14C Cal Midpoint Date	14C Cal-2-SD start	14C Cal-2-SD stop
Oka-Don-Volga	Shagara	SGR005	2400 BCE	1800 BCE	1962 BCE	2031 BCE	1893 BCE
Oka-Don-Volga	Shagara	SGR002	2400 BCE	1800 BCE	2461 BCE	2572 BCE	2350 BCE
Oka-Don-Volga	Rovenka	RVK001	2500 BCE	2000 BCE	2244 BCE	2339 BCE	2148 BCE
Oka-Don-Volga	Rakovka	RAV002	4100 BCE	3300 BCE	3435 BCE	3514 BCE	3356 BCE
Oka-Don-Volga	Vasilevsky Kordon 27	VSK001	5200 BCE	3000 BCE	3233 BCE	3363 BCE	3102 BCE
Oka-Don-Volga	Vasilevsky Kordon 27	VSK002	5200 BCE	3000 BCE	3589 BCE	3649 BCE	3528 BCE
Oka-Don-Volga	Ksizovo 6	KSI001	6000 BCE	5000 BCE	5754 BCE	5837 BCE	5670 BCE
East Urals	Neplyuyevka	NEP013	1900 BCE	1600 BCE
East Urals	Neplyuyevka	NEP008	1900 BCE	1600 BCE
North Caucasus	Marinskaya 5	MK5018	1000 BCE	700 BCE	857 BCE	901 BCE	813 BCE
North Caucasus	Zolotarevka 1	ZO1005	2200 BCE	1650 BCE	1827 BCE	1953 BCE	1700 BCE
North Caucasus	Nevinnomyssky 3	NV3001	2200 BCE	1650 BCE	2026 BCE	2127 BCE	1924 BCE
North Caucasus	Tipki 1	TIP001	2200 BCE	1650 BCE	2039 BCE	2192 BCE	1887 BCE
North Caucasus	Kabardinsky 9	KBD001	2200 BCE	1650 BCE	2086 BCE	2197 BCE	1975 BCE
North Caucasus	Aygurskiy 2	AY2005	2200 BCE	1650 BCE	2091 BCE	2196 BCE	1986 BCE
North Caucasus	Zolotarevka 1	ZO1006	2200 BCE	1650 BCE	2155 BCE	2271 BCE	2038 BCE
North Caucasus	Ilinskiy 1	ILL001	2200 BCE	1650 BCE	2160 BCE	2276 BCE	2044 BCE
North Caucasus	Progress 2	PG2002	2800 BCE	2400 BCE	2390 BCE	2476 BCE	2303 BCE
North Caucasus	Rasshevatsky 4	RK4002	2800 BCE	2400 BCE	2568 BCE	2662 BCE	2474 BCE
North Caucasus	Komsomolec 1-Marfa	KMM016	2800 BCE	2400 BCE	2720 BCE	2866 BCE	2574 BCE
North Caucasus	Vinsady 4	VS2001	2800 BCE	2400 BCE	2722 BCE	2866 BCE	2578 BCE
North Caucasus	Marinskaya 5	MK5017	2800 BCE	2400 BCE	2722 BCE	2865 BCE	2579 BCE
North Caucasus	Zolotarevka 2	ZO2002	3300 BCE	2500 BCE	2676 BCE	2850 BCE	2501 BCE
North Caucasus	Krasnogvardeyskoe	KNK003	3300 BCE	2500 BCE	2928 BCE	3012 BCE	2894 BCE
North Caucasus	Rasshevatsky 1	RK1002	3300 BCE	2500 BCE	3123 BCE	3331 BCE	3013 BCE
North Caucasus	Kurganny 1	KUG002	3500 BCE	2900 BCE
North Caucasus	Sharakhalsun 6	SA6014	3500 BCE	2900 BCE	3198 BCE	3366 BCE	3029 BCE
North Caucasus	Sharakhalsun 6	SA6004	3500 BCE	2900 BCE	3197 BCE	3359 BCE	3034 BCE
North Caucasus	Marinskaya 5	MK5004	3500 BCE	2900 BCE	3223 BCE	3352 BCE	3094 BCE
North Caucasus	Ipatovo 3	IV3012	3500 BCE	2900 BCE	3382 BCE	3631 BCE	3133 BCE
North Caucasus	Aygurskiy 2	AY2002	3500 BCE	2900 BCE	3487 BCE	3605 BCE	3369 BCE
North Caucasus	Marinskaya 5	MK5005	3900 BCE	3400 BCE	3502 BCE	3626 BCE	3377 BCE
North Caucasus	Nevinnomyssky 3	NV3003	3900 BCE	3400 BCE	3714 BCE	3776 BCE	3652 BCE
North Caucasus	Kurganny 1	KUG007	4300 BCE	4100 BCE
North Caucasus	Progress 2	PG2003	4300 BCE	4100 BCE	4143 BCE	4240 BCE	4047 BCE
North Caucasus	Progress 2	PG2001	4300 BCE	4100 BCE	4206 BCE	4338 BCE	4074 BCE
South Caucasus	Qabala	QAB002	100 CE	700 CE	162 CE	76 CE	210 CE
South Caucasus	Qabala	QAB001	100 CE	700 CE	144 CE	81 CE	227 CE
South Caucasus	Qabala	QAB005	600 BCE	200 BCE	291 BCE	360 BCE	172 BCE
South Caucasus	Göytepe	GYT001	1450 BCE	800 BCE	963 BCE	1014 BCE	906 BCE
South Caucasus	Uzun Rama	UZR002	1500 BCE	1100 BCE
South Caucasus	Qizqala	QZQ003	2400 BCE	1500 BCE
South Caucasus	Qizqala	QZQ002	2400 BCE	1500 BCE
South Caucasus	Alkhantepe	ALX002	4000 BCE	3500 BCE	3714 BCE	3776 BCE	3651 BCE
South Caucasus	Mentesh Tepe	MTT001	6000 BCE	4000 BCE	5721 BCE	5879 BCE	5562 BCE

## Sheet: Figure 1C
Sample ID	Total spectrum count	Species IDs
SGR005	-	-
SGR002	-	-
RVK001	23	Ovis and Capra and Bovinae
RAV002	-	-
VSK001	-	-
VSK002	-	-
KSI001	-	-
NEP013	9	Ovis/Bovinae
NEP008	18	Ovis and Bovinae
MK5018	56	Equus and Ovis and Capra and Bovinae
ZO1005	52	Ovis and Bovinae
NV3001	35	Ovis
TIP001	41	Ovis and Capra
KBD001	39	Ovis/Bovinae
AY2005	59	Ovis and Capra
ZO1006	32	Ovis and Capra
ILL001	61	Ovis and Capra
PG2002	33	Ovis
RK4002	72	Ovis and Bovinae
KMM016	42	Ovis and Capra and Bovinae
VS2001	86	Ovis and Capra and Bovinae
MK5017	15	Capra and Bovinae
Z02002	84	Ovis
Z02002	74	Ovis and Capra and Bovinae
KNK003	30	Ovis
RK1002	14	Ovis
KUG002	97	Ovis
SA6014	35	Ovis
SA6004	116	Ovis
MK5004	12	Ovis/Bovinae
IV3012	40	Ovis
AY2002	33	Ovis
MK5005	8	Ovis
NV3003	44	Ovis
KUG007	19	Ovis
PG2003	-	-
PG2001	33	Ovis
QAB002	4	Capra and Ovis/Bovinae
QAB001	-	-
QAB005	-	-
GYT001	8	Ovis
UZR002	-	-
QZQ003	7	Capra and Ovis/Bovinae
QZQ002	11	Ovis/Bovinae
ALX002	54	Bovinae
MTT001	-	-
