# Supplementary material for: Emergence and intensification of dairying in the Caucasus and Eurasian steppes
Source: Nat Ecol Evol. 2022 Apr 7;6(6):813–22. doi: 10.1038/s41559-022-01701-6 (PMC9177415; doi:10.1038/s41559-022-01701-6)
Supplement: Source Data Fig. 2 — Statistical source data. [file 41559_2022_1701_MOESM8_ESM.xlsx]

## Sheet: Figure 2A
Sample: AY2005
MS/MS Fragmentation of: IIAEKTKIPAVFK
Found in: sp|P67975|LACB_OVIMU in swissprot_20200403, Beta-lactoglobulin OS=Ovis aries musimon OX=9938 GN=LGB PE=1 SV=1
Match to: Query 14530: 1456.901276 from(729.457914,2+) intensity(1004123.1250) rtinseconds(2490.50106) index(9742)
Data file: 20200110_051_S208317_Z1747_CALCULUS.mgf
Monoisotopic mass of neutral peptide Mr(calc): 1456.9017
Fixed modifications: Carbamidomethyl (C) (apply to specified residues or termini only)
Ions Score: 51 Expect: 1.7e-05
Matches : 15/116 fragment ions using 45 most intense peaks
#	b	b++	b*	b*++	b0	b0++	Seq.	y	y++	y*	y*++	y0	y0++	#
1	114.091	57.5493					I							13
2	227.175	114.091					I	1344.82	672.916	1327.8	664.403	1326.81	663.911	12
3	298.212	149.61					A	1231.74	616.374	1214.71	607.861	1213.73	607.369	11
4	427.255	214.131			409.245	205.126	E	1160.7	580.856	1143.68	572.342	1142.69	571.85	10
5	555.35	278.179	538.323	269.665	537.34	269.173	K	1031.66	516.334	1014.63	507.821	1013.65	507.329	9
6	656.398	328.702	639.371	320.189	638.387	319.697	T	903.566	452.287	886.54	443.774	885.556	443.281	8
7	784.493	392.75	767.466	384.237	766.482	383.745	K	802.519	401.763	785.492	393.25			7
8	897.577	449.292	880.55	440.779	879.566	440.287	I	674.424	337.715	657.397	329.202			6
9	994.63	497.818	977.603	489.305	976.619	488.813	P	561.34	281.173	544.313	272.66			5
10	1065.67	533.337	1048.64	524.824	1047.66	524.332	A	464.287	232.647	447.26	224.134			4
11	1164.74	582.871	1147.71	574.358	1146.72	573.866	V	393.25	197.129	376.223	188.615			3
12	1311.8	656.405	1294.78	647.892	1293.79	647.4	F	294.181	147.594	277.155	139.081			2
13							K	147.113	74.06	130.086	65.5468			1
Sample: MK5018
MS/MS Fragmentation of: TESPAEFK
Found in: sp|P02758|LACB1_HORSE in swissprot_20200403, Beta-lactoglobulin-1 OS=Equus caballus OX=9796 GN=LGB1 PE=1 SV=3
Match to: Query 4077: 907.429706 from(454.722129,2+) intensity(1606560.7500) rtinseconds(1578.61044) index(4247)
Data file: 20200110_040_S208312_Z1742_CALCULUS.mgf
Monoisotopic mass of neutral peptide Mr(calc): 907.4287
Fixed modifications: Carbamidomethyl (C) (apply to specified residues or termini only)
Ions Score: 41 Expect: 0.0087
Matches : 10/66 fragment ions using 53 most intense peaks
#	b	b++	b*	b*++	b0	b0++	Seq.	y	y++	y*	y*++	y0	y0++	#
1	102.055	51.5311			84.0444	42.5258	T							8
2	231.097	116.052			213.087	107.047	E	807.388	404.198	790.362	395.685	789.378	395.192	7
3	318.13	159.568			300.119	150.563	S	678.346	339.676	661.319	331.163	660.335	330.671	6
4	415.182	208.095			397.172	199.089	P	591.314	296.161	574.287	287.647	573.303	287.155	5
5	486.219	243.613			468.209	234.608	A	494.261	247.634	477.234	239.121	476.25	238.629	4
6	615.262	308.135			597.251	299.129	E	423.224	212.115	406.197	203.602	405.213	203.11	3
7	762.331	381.669			744.32	372.664	F	294.181	147.594	277.155	139.081			2
8							K	147.113	74.06	130.086	65.5468			1
Notes:
Red denotes matches that contributed to the peptide score
Bold italic red means the series contributed to the score.
Bold red means that the number of matches in the ion series is greater than would be expected by chance, indicating that the ion series is present.
Non-bold red means that the number of matches in the ion series is no greater than would be expected by chance, so that the matches themselves may be by chance.
For additional information, please consult the original data files available through the ProteomeXchange Consortium via the PRIDE partner repository under accession PDX027728.
Red denotes matches that contributed to the peptide score
Bold italic red means the series contributed to the score.
Bold red means that the number of matches in the ion series is greater than would be expected by chance, indicating that the ion series is present.
Non-bold red means that the number of matches in the ion series is no greater than would be expected by chance, so that the matches themselves may be by chance.

## Sheet: Figure 2B
Sample: VS2001
MS/MS Fragmentation of: LAFNPTQLEGQCHV
Found in: sp|P67975|LACB_OVIMU in swissprot_20200403, Beta-lactoglobulin OS=Ovis aries musimon OX=9938 GN=LGB PE=1 SV=1
Match to: Query 16280: 1613.752504 from(807.883528,2+) intensity(5255714.5000) rtinseconds(3656.7396) index(17162)
Data file: 20200110_047_S208315_Z1745_CALCULUS.mgf
Monoisotopic mass of neutral peptide Mr(calc): 1613.7508
Fixed modifications: Carbamidomethyl (C) (apply to specified residues or termini only)
Variable modifications: Q7 : Deamidated (NQ)
Ions Score: 72 Expect: 1.5e-06
Matches : 9/124 fragment ions using 10 most intense peaks
#	b	b++	b*	b*++	b0	b0++	Seq.	y	y++	y*	y*++	y0	y0++	#
1	114.091	57.5493					L							14
2	185.129	93.0679					A	1501.67	751.341	1484.65	742.827	1483.66	742.335	13
3	332.197	166.602					F	1430.64	715.822	1413.61	707.309	1412.63	706.817	12
4	446.24	223.624	429.213	215.11			N	1283.57	642.288	1266.54	633.775	1265.56	633.283	11
5	543.293	272.15	526.266	263.637			P	1169.53	585.266	1152.5	576.753	1151.52	576.261	10
6	644.34	322.674	627.314	314.161	626.33	313.668	T	1072.47	536.74	1055.45	528.227	1054.46	527.735	9
7	773.383	387.195	756.356	378.682	755.372	378.19	Q	971.425	486.216	954.399	477.703	953.414	477.211	8
8	886.467	443.737	869.44	435.224	868.456	434.732	L	842.383	421.695	825.356	413.182	824.372	412.69	7
9	1015.51	508.258	998.483	499.745	997.499	499.253	E	729.298	365.153	712.272	356.64	711.288	356.148	6
10	1072.53	536.769	1055.5	528.256	1054.52	527.764	G	600.256	300.632	583.229	292.118			5
11	1200.59	600.798	1183.56	592.285	1182.58	591.793	Q	543.234	272.121	526.208	263.608			4
12	1360.62	680.814	1343.59	672.301	1342.61	671.808	C	415.176	208.091					3
13	1497.68	749.343	1480.65	740.83	1479.67	740.338	H	255.145	128.076					2
14							V	118.086	59.5468					1
Sample: VS2001
MS/MS Fragmentation of: LSFNPTQLEEQCHI
Found in: sp|P02754|LACB_BOVIN in swissprot_20200403, Beta-lactoglobulin OS=Bos taurus OX=9913 GN=LGB PE=1 SV=3
Match to: Query 17513: 1716.768574 from(859.391563,2+) intensity(4588447.0000) rtinseconds(4077.02328) index(19698)
Data file: 20200110_047_S208315_Z1745_CALCULUS.mgf
Monoisotopic mass of neutral peptide Mr(calc): 1716.7665
Fixed modifications: Carbamidomethyl (C) (apply to specified residues or termini only)
Variable modifications: N4 : Deamidated (NQ); Q7 : Deamidated (NQ)
Ions Score: 68 Expect: 1e-06
Matches : 12/134 fragment ions using 45 most intense peaks
#	b	b++	b*	b*++	b0	b0++	Seq.	y	y++	y*	y*++	y0	y0++	#
1	114.091	57.5493					L							14
2	201.123	101.065			183.113	92.06	S	1604.69	802.848	1587.66	794.335	1586.68	793.843	13
3	348.192	174.6			330.181	165.594	F	1517.66	759.332	1500.63	750.819	1499.65	750.327	12
4	463.219	232.113	446.192	223.6	445.208	223.108	N	1370.59	685.798	1353.56	677.285	1352.58	676.793	11
5	560.271	280.639	543.245	272.126	542.261	271.634	P	1255.56	628.285	1238.54	619.771	1237.55	619.279	10
6	661.319	331.163	644.293	322.65	643.309	322.158	T	1158.51	579.758	1141.48	571.245	1140.5	570.753	9
7	790.362	395.685	773.335	387.171	772.351	386.679	Q	1057.46	529.235	1040.44	520.721	1039.45	520.229	8
8	903.446	452.227	886.419	443.713	885.435	443.221	L	928.419	464.713	911.393	456.2	910.409	455.708	7
9	1032.49	516.748	1015.46	508.235	1014.48	507.743	E	815.335	408.171	798.309	399.658	797.325	399.166	6
10	1161.53	581.269	1144.5	572.756	1143.52	572.264	E	686.293	343.65	669.266	335.137	668.282	334.645	5
11	1289.59	645.298	1272.56	636.785	1271.58	636.293	Q	557.25	279.129	540.223	270.615			4
12	1449.62	725.314	1432.59	716.801	1431.61	716.308	C	429.192	215.099					3
13	1586.68	793.843	1569.65	785.33	1568.67	784.838	H	269.161	135.084					2
14							I	132.102	66.5546					1
Notes:
Red denotes matches that contributed to the peptide score
Bold italic red means the series contributed to the score.
Bold red means that the number of matches in the ion series is greater than would be expected by chance, indicating that the ion series is present.
Non-bold red means that the number of matches in the ion series is no greater than would be expected by chance, so that the matches themselves may be by chance.
For additional information, please consult the original data files available through the ProteomeXchange Consortium via the PRIDE partner repository under accession PDX027728.

## Sheet: Figure 2C
Sample: KUG007
MS/MS Fragmentation of: TPEVDNEALEK
Found in: sp|P67975|LACB_OVIMU in swissprot_20200403, Beta-lactoglobulin OS=Ovis aries musimon OX=9938 GN=LGB PE=1 SV=1
Match to: Query 9015: 1243.596684 from(622.805618,2+) intensity(44771712.0000) rtinseconds(970.00092) index(1819)
Data file: 20210105_C23571_021_S278238_Z1897_CALCULUS.mgf
Monoisotopic mass of neutral peptide Mr(calc): 1243.5932
Fixed modifications: Carbamidomethyl (C) (apply to specified residues or termini only)
Ions Score: 47 Expect: 0.0028
Matches : 12/108 fragment ions using 70 most intense peaks
#	b	b++	b*	b*++	b0	b0++	Seq.	y	y++	y*	y*++	y0	y0++	#
1	102.055	51.5311			84.0444	42.5258	T							11
2	199.108	100.058			181.097	91.0522	P	1143.55	572.28	1126.53	563.767	1125.54	563.275	10
3	328.15	164.579			310.14	155.573	E	1046.5	523.754	1029.47	515.24	1028.49	514.748	9
4	427.219	214.113			409.208	205.108	V	917.457	459.232	900.431	450.719	899.447	450.227	8
5	542.246	271.627			524.235	262.621	D	818.389	409.698	801.362	401.185	800.379	400.693	7
6	656.289	328.648	639.262	320.135	638.278	319.643	N	703.362	352.185	686.336	343.671	685.351	343.179	6
7	785.331	393.169	768.305	384.656	767.321	384.164	E	589.319	295.163	572.293	286.65	571.309	286.158	5
8	856.368	428.688	839.342	420.175	838.358	419.683	A	460.277	230.642	443.25	222.129	442.266	221.637	4
9	969.452	485.23	952.426	476.716	951.442	476.224	L	389.24	195.123	372.213	186.61	371.229	186.118	3
10	1098.49	549.751	1081.47	541.238	1080.48	540.746	E	276.155	138.581	259.129	130.068	258.145	129.576	2
11							K	147.113	74.06	130.086	65.5468			1
Sample: RK4002
MS/MS Fragmentation of TPEVDDEALEK
Found in: sp|P02754|LACB_BOVIN in swissprot_20200403, Beta-lactoglobulin OS=Bos taurus OX=9913 GN=LGB PE=1 SV=3
Match to: Query 12983: 1244.578974 from(623.296763,2+) intensity(16620273.0000) rtinseconds(1809.4812) index(5834)
Data file: 20190731_014_S201457_Z1705_CALC.mgf
Monoisotopic mass of neutral peptide Mr(calc): 1244.5772
Fixed modifications: Carbamidomethyl (C) (apply to specified residues or termini only)
Ions Score: 59 Expect: 3.6e-05
Matches : 10/98 fragment ions using 18 most intense peaks
#	b	b++	b*	b*++	b0	b0++	Seq.	y	y++	y*	y*++	y0	y0++	#
1	102.055	51.5311			84.0444	42.5258	T							11
2	199.108	100.058			181.097	91.0522	P	1144.54	572.772	1127.51	564.259	1126.53	563.767	10
3	328.15	164.579			310.14	155.573	E	1047.48	524.246	1030.46	515.732	1029.47	515.24	9
4	427.219	214.113			409.208	205.108	V	918.442	459.724	901.415	451.211	900.431	450.719	8
5	542.246	271.627			524.235	262.621	D	819.373	410.19	802.346	401.677	801.362	401.185	7
6	657.273	329.14			639.262	320.135	D	704.346	352.677	687.32	344.163	686.336	343.671	6
7	786.315	393.661			768.305	384.656	E	589.319	295.163	572.293	286.65	571.309	286.158	5
8	857.352	429.18			839.342	420.175	A	460.277	230.642	443.25	222.129	442.266	221.637	4
9	970.436	485.722			952.426	476.716	L	389.24	195.123	372.213	186.61	371.229	186.118	3
10	1099.48	550.243			1081.47	541.238	E	276.155	138.581	259.129	130.068	258.145	129.576	2
11							K	147.113	74.06	130.086	65.5468			1
Sample: VS2001
MS/MS Fragmentation of: TPEVDKEALEK
Found in: sp|P02756|LACB_CAPHI in swissprot_20200403, Beta-lactoglobulin OS=Capra hircus OX=99325 GN=LGB PE=1 SV=2
Match to: Query 10488: 1257.645585 from(420.222471,3+) intensity(21455680.0000) rtinseconds(1416.39426) index(3639)
Data file: 20200110_047_S208315_Z1745_CALCULUS.mgf
Monoisotopic mass of neutral peptide Mr(calc): 1257.6452
Fixed modifications: Carbamidomethyl (C) (apply to specified residues or termini only)
Ions Score: 56 Expect: 0.00016
Matches : 13/108 fragment ions using 56 most intense peaks
#	b	b++	b*	b*++	b0	b0++	Seq.	y	y++	y*	y*++	y0	y0++	#
1	102.055	51.5311			84.0444	42.5258	T							11
2	199.108	100.058			181.097	91.0522	P	1157.6	579.306	1140.58	570.793	1139.59	570.301	10
3	328.15	164.579			310.14	155.573	E	1060.55	530.78	1043.53	522.266	1042.54	521.774	9
4	427.219	214.113			409.208	205.108	V	931.51	466.258	914.483	457.745	913.499	457.253	8
5	542.246	271.627			524.235	262.621	D	832.441	416.724	815.414	408.211	814.431	407.719	7
6	670.341	335.674	653.314	327.161	652.33	326.669	K	717.414	359.211	700.388	350.697	699.404	350.205	6
7	799.383	400.195	782.357	391.682	781.373	391.19	E	589.319	295.163	572.293	286.65	571.309	286.158	5
8	870.42	435.714	853.394	427.2	852.41	426.709	A	460.277	230.642	443.25	222.129	442.266	221.637	4
9	983.504	492.256	966.478	483.743	965.494	483.251	L	389.24	195.123	372.213	186.61	371.229	186.118	3
10	1112.55	556.777	1095.52	548.264	1094.54	547.772	E	276.155	138.581	259.129	130.068	258.145	129.576	2
11							K	147.113	74.06	130.086	65.5468			1
Sample: MK5018
MS/MS Fragmentation of TQMVDEEIMEK
Found in: sp|P02758|LACB1_HORSE in swissprot_20200403, Beta-lactoglobulin-1 OS=Equus caballus OX=9796 GN=LGB1 PE=1 SV=3
Match to: Query 13800: 1383.587438 from(692.800995,2+) intensity(1657626.8750) rtinseconds(1562.8383) index(4152)
Data file: 20200110_040_S208312_Z1742_CALCULUS.mgf
Monoisotopic mass of neutral peptide Mr(calc): 1383.5898
Fixed modifications: Carbamidomethyl (C) (apply to specified residues or termini only)
Variable modifications: M3 : Oxidation (M), with neutral losses 0.0000(shown in table), 63.9983; M9 : Oxidation (M), with neutral losses 0.0000(shown in table), 63.9983
Ions Score: 53 Expect: 2.4e-05
Matches : 16/212 fragment ions using 40 most intense peaks
#	b	b++	b*	b*++	b0	b0++	Seq.	y	y++	y*	y*++	y0	y0++	#
1	102.055	51.5311			84.0444	42.5258	T							11
2	230.113	115.56	213.087	107.047	212.103	106.555	Q	1283.55	642.278	1266.52	633.765	1265.54	633.273	10
3	377.149	189.078	360.122	180.565	359.138	180.073	M	1155.49	578.249	1138.46	569.736	1137.48	569.244	9
4	476.217	238.612	459.191	230.099	458.207	229.607	V	1008.46	504.731	991.429	496.218	990.445	495.726	8
5	591.244	296.126	574.218	287.613	573.234	287.12	D	909.387	455.197	892.36	446.684	891.376	446.192	7
6	720.287	360.647	703.26	352.134	702.276	351.642	E	794.36	397.684	777.333	389.17	776.35	388.678	6
7	849.33	425.168	832.303	416.655	831.319	416.163	E	665.317	333.162	648.291	324.649	647.307	324.157	5
8	962.413	481.71	945.387	473.197	944.403	472.705	I	536.275	268.641	519.248	260.128	518.264	259.636	4
9	1109.45	555.228	1092.42	546.715	1091.44	546.223	M	423.191	212.099	406.164	203.586	405.18	203.094	3
10	1238.49	619.749	1221.46	611.236	1220.48	610.744	E	276.155	138.581	259.129	130.068	258.145	129.576	2
11							K	147.113	74.06	130.086	65.5468			1
Notes:
Red denotes matches that contributed to the peptide score
Bold italic red means the series contributed to the score.
Bold red means that the number of matches in the ion series is greater than would be expected by chance, indicating that the ion series is present.
Non-bold red means that the number of matches in the ion series is no greater than would be expected by chance, so that the matches themselves may be by chance.
For additional information, please consult the original data files available through the ProteomeXchange Consortium via the PRIDE partner repository under accession PDX027728.
