# Supplementary material for: Emergence and intensification of dairying in the Caucasus and Eurasian steppes
Source: Nat Ecol Evol. 2022 Apr 7;6(6):813–22. doi: 10.1038/s41559-022-01701-6 (PMC9177415; doi:10.1038/s41559-022-01701-6)
Supplement: Source Data Fig. 3 — Statistical source data. [file 41559_2022_1701_MOESM9_ESM.xlsx]

## Sheet: Sheet1
Sample ID	LAT	LONG	Region	14C Cal or Relative Midpoint Date	Species IDs
MK5018	43.9054	43.5219	North Caucasus	857 BCE	Equus and Ovis and Capra and Bovinae
ZO1005	45.6613	42.5952	North Caucasus	1827 BCE	Ovis and Bovinae
NV3001	44.7349	41.9387	North Caucasus	2026 BCE	Ovis
TIP001	45.7377	44.073	North Caucasus	2039 BCE	Ovis and Capra
KBD001	43.8264	42.717	North Caucasus	2086 BCE	Ovis/Bovinae
AY2005	45.6883	43.2646	North Caucasus	2091 BCE	Ovis and Capra
ZO1006	45.6613	42.5952	North Caucasus	2155 BCE	Ovis and Capra
ILL001	45.5634	41.8226	North Caucasus	2160 BCE	Ovis and Capra
PG2002	43.8234	43.3503	North Caucasus	2390 BCE	Ovis
RK4002	45.536	41.0595	North Caucasus	2568 BCE	Ovis and Bovinae
KMM016	43.9773	43.5164	North Caucasus	2720 BCE	Ovis and Capra and Bovinae
VS2001	44.061	42.9651	North Caucasus	2722 BCE	Ovis and Capra and Bovinae
MK5017	43.9054	43.5219	North Caucasus	2722 BCE	Capra and Bovinae
ZO2002	45.659	42.6067	North Caucasus	2676 BCE	Ovis and Capra and Bovinae
KNK003	45.825	41.584	North Caucasus	2928 BCE	Ovis
RK1002	45.5372	41.1165	North Caucasus	3123 BCE	Ovis
KUG002	44.0227	43.889	North Caucasus	3000 BCE	Ovis
SA6014	45.7257	43.9869	North Caucasus	3198 BCE	Ovis
SA6004	45.7257	43.9869	North Caucasus	3197 BCE	Ovis
MK5004	43.9054	43.5219	North Caucasus	3223 BCE	Ovis/Bovinae
IV3012	45.6854	42.9214	North Caucasus	3382 BCE	Ovis
AY2002	45.6883	43.2646	North Caucasus	3487 BCE	Ovis
MK5005	43.9054	43.5219	North Caucasus	3502 BCE	Ovis
NV3003	44.7349	41.9387	North Caucasus	3714 BCE	Ovis
KUG007	44.0227	43.889	North Caucasus	4200 BCE	Ovis
PG2003	43.8234	43.3503	North Caucasus	4143 BCE	-
PG2001	43.8234	43.3503	North Caucasus	4206 BCE	Ovis
